# Supplementary material for: Staphylococcus aureus injection drug use-associated bloodstream infections are propagated by community outbreaks of diverse lineages
Source: Commun Med (Lond). 2021 Nov 30;1:52. doi: 10.1038/s43856-021-00053-9 (PMC9053277; doi:10.1038/s43856-021-00053-9)
Supplement: Supplementary file 3 — Supplementary Data 1 [file 43856_2021_53_MOESM3_ESM.txt]

>sbnA_AY251022.1:3346-4326 Staphylococcus aureus sir and sbn operons, complete sequence
TTGATTGAAAAAAGTCAAGCATGTCACGATTCATTGTTAGATTCTGTAGGGCAAACACCTATGGTTCAAC
TTCATCAACTATTTCCGAAACATGAAGTGTTTGCAAAGTTAGAGTATATGAATCCTGGAGGCAGCATGAA
AGATCGACCTGCCAAGTACATCATTGAACATGGTATTAAACATGGTTTAATCACTGAGAATACACATTTA
ATTGAAAGTACTTCTGGTAATTTAGGCATTGCGTTGGCAATGATAGCTAAAATCAAGGGATTAAAACTCA
CGTGTGTTGTTGATCCTAAAATATCACCAACAAATTTGAAAATTATTAAAAGTTATGGTGCCAATGTAGA
AATGGTTGAAGAACCTGATGCACATGGGGGTTATTTAATGACTCGTATTGCAAAGGTGCAAGAACTGTTA
GCCACTATTGACGATGCATATTGGATTAATCAATATGCGAATGAGTTAAATTGGCAATCCCATTATCATG
GTGCAGGCACAGAGATTGTTGAAACAATTAAGCAACCTATAGATTATTTTGTCGCGCCAGTCAGCACGAC
AGGTAGCATTATGGGTATGAGTAGAAAAATAAAAGAAGTGCATCCAAACGCACAAATTGTTGCTGTTGAT
GCGAAAGGGTCAGTCATTTTTGGTGACAAACCTATTAATAGAGAATTACCTGGTATCGGTGCTAGTCGTG
TACCCGAAATATTGAATAGATCAGAAATTAATCAAGTGATCCATGTAGATGATTATCAATCTGCTTTGGG
CTGTCGAAAACTGATTGATTATGAAGGCATATTTGCCGGAGGTTCAACAGGTTCGATTATTGCAGCGATT
GAGCAGTTGATAACGTCAATTGAAGAAGGTGCAACAATTGTCACGATTTTACCAGATCGAGGCGATCGTT
ACTTAGATTTAGTTTATTCAGATACATGGTTAGAAAAAATGAAATCAAGACAAGGAGTTAAATCAGAATG
A

>sbnB_AY251022.1:4323-5333 Staphylococcus aureus sir and sbn operons, complete sequence
ATGAATAGAGAGATGTTGTATTTAAATAGATCAGATATTGAACAAGCGGGAGGTAATCATTCACAAGTTT
ATGTGGACGCATTAACAGAAGCATTAACAGCCCATGCGCACAATGATTTTGTACAACCGCTTAAGCCGTA
TTTAAGACAGGATCCTGAAAATGGACACATCGCAGATCGAATTATTGCAATGCCAAGTCATATCGGTGGT
GAACACGCAATTTCAGGTATTAAGTGGATAGGTAGTAAGCACGACAATCCATCGAAACGTAATATGGAGC
GTGCAAGTGGCGTCATTATTTTGAATGATCCAGAAACGAATTATCCAATTGCAGTTATGGAAGCAAGTTT
AATTAGTAGTATGCGTACTGCAGCAGTTTCAGTGATTGCAGCAAAGCATTTGGCTAAAAAAGGATTTAAA
GACTTAACAATCATTGGATGCGGGCTAATCGGAGACAAGCAATTACAAAGTATGTTAGAGCAATTCGATC
ATATTGAACGCGTGTTTGTTTACGATCAATTCTCTGAAGCATGTGCACGCTTTGTTGATAGATGGCAACA
ACAGCGTCCGGAAATTAATTTTATTGCGACAGAAAATGCTAAAGAAGCAGTATCAAATGGTGAAGTAGTC
ATTACATGTACCGTAACGGATCAACCATACATTGAATATGATTGGTTACAAAAGGGTGCATTTATTAGCA
ACATTTCTATCATGGATGTGCATAAAGAAGTCTTTATTAAAGCTGACAAAGTCGTAGTAGATGACTGGTC
ACAATGTAATCGAGAAAAGAAAACTATTAACCAATTGGTGTTAGAAGGTAAATTCAGCAAAGAAGCTCTT
CATGCTGAACTAGGACAACTTGTGACAGGTGACATACCAGGACGTGAAGACGATGATGAGATCATATTAC
TTAATCCGATGGGTATGGCTATCGAAGATATTTCAAGTGCTTATTTTATTTATCAACAGGCACAACAACA
AAATATTGGGACAACATTGAACCTATATTAA

>sbnC_AY251022.1:5354-7108 Staphylococcus aureus sir and sbn operons, complete sequence
TTGCAGAATCATACAGCAGTCAATACAGCACAAGCGATAATATTAAGAGATTTAGTTGATGCATTATTAT
TTGAAGATATAGCCGGAATTGTATCGAATAGTGAGATTACTAAAGAAAACGGACAAACGCTTTTGATATA
CGAACGTGAAACACAACAAATAAAGATACCTGTTTATTTTAGTGCTTTAAATATGTTTCGTTACGAAAGT
TCACAACCAATTACGATAGAGGGAAGGGTGTCTAAGCAACCTTTAACGGCAGCTGAATTTTGGCAAACAA
TTGCTAATATGAATTGTGATCTAAGTCATGAATGGGAAGTGGCTCGCGTTGAAGAAGGACTGACTACTGC
TGCCACACAGCTTGCTAAACAATTATCAGAATTAGATTTAGCGTCACATCCTTTTGTGATGTCAGAGCAG
TTTGCAAGTTTAAAAGATCGTCCATTTCATCCATTAGCTAAAGAAAAAAGAGGATTAAGAGAAGCGGATT
ATCAAGTGTATCAAGCTGAATTAAATCAATCATTTCCTTTAATGGTTGCAGCAGTTAAAAAGACACATAT
GATTCATGGCGATACTGCAAATATCGATGAATTAGAAAATTTGACAGTACCTATAAAAGAACAAGCGACA
GACATGTTAAATGATCAAGGGTTATCAATAGATGACTATGTACTATTTCCGGTACATCCTTGGCAATATC
AGCATATTCTGCCGAACGTCTTTGCGAAAGAGATTAGTGAAAAGTTGGTTGTACTATTACCGTTAAAATT
TGGAGATTATCTGTCGTCTTCAAGTATGCGTTCATTAATTGATATTGGCGCACCGTATAACCATGTCAAA
GTACCATTTGCAATGCAGTCATTAGGCGCATTAAGGCTAACGCCTACGCGTTACATGAAAAACGGAGAAC
AAGCAGAACAATTATTACGTCAGCTTATAGAAAAAGATGAAGCACTAGCTAAGTATGTCATGGTTTGTGA
TGAAACAGCTTGGTGGTCATATATGGGTCAAGATAATGATATTTTCAAAGATCAATTAGGTCATCTAACT
GTTCAGCTAAGAAAGTATCCCGAAGTGCTAGCCAAAAATGATACGCAACAGCTAGTGTCAATGGCAGCAC
TCGCGGCAAATGATCGCACTTTATATCAAATGATTTGTGGAAAAGATAATATTTCTAAAAATGATGTCAT
GACGTTATTTGAAGATATCGCGCAAGTCTTTTTAAAGGTAACACTATCATTTATGCAATACGGCGCATTA
CCAGAGTTGCATGGTCAAAATATATTGTTGTCATTTGAAGATGGACGTGTACAAAAATGCGTGTTACGTG
ATCATGATACTGTCAGAATTTATAAACCATGGCTAACAGCACATCAGCTTTCATTGCCGAAGTATGTCGT
CAGAGAAGATACACCTAATACGCTAATTAATGAGGATTTGGAAACATTCTTTGCTTATTTTCAAACATTA
GCTGTATCGGTAAATCTATATGCCATTATTGATGCAATTCAAGATTTATTTGGTGTAAGTGAGCATGAAC
TTATGTCGTTGTTAAAACAAATTTTAAAAAATGAAGTGGCAACTATTTCCTGGGTTACAACTGATCAGCT
AGCTGTCAGACACATTTTATTTGATAAACAGACGTGGCCATTCAAACAAATTTTATTACCATTGCTATAT
CAACGTGATAGTGGTGGAGGTAGTATGCCTTCAGGTTTAACTACCGTACCAAATCCAATGGTGACATATG
ATTAA

>sbnD_AY251022.1:7101-8357 Staphylococcus aureus sir and sbn operons, complete sequence
ATGATTAATCAGTCTATATGGCGCAGTAACTTTCGCATTTTATGGCTCAGTCAGTTTATAGCGATTGCTG
GACTGACAGTACTTGTGCCATTATTGCCAATTTATATGGCATCACTACAAAATCTATCAGTCGTAGAAAT
ACAGTTGTGGAGTGGTATAGCGATTGCTGCTCCAGCTGTAACGACGATGATAGCTTCGCCGATATGGGGG
AAGCTAGGTGATAAGATCAGCCGAAAATGGATGGTGTTAAGAGCGTTACTTGGTTTGGCGGTATGCTTAT
TTTTAATGGCATTGTGTACGACACCATTACAGTTTGTACTTGTGAGGTTATTGCAGGGACTATTTGGTGG
TGTTGTTGATGCATCAAGTGCGTTTGCGAGTGCAGAGGCGCCAGCTGAAGATCGTGGAAAGGTATTAGGA
AGACTGCAAAGTTCAGTCAGCGCAGGGTCTCTTGTGGGGCCATTAATTGGCGGTGTTACAGCTTCGATAT
TAGGTTTTAGTGCGTTACTGATGAGTATTGCCGTTATTACTTTTATTGTCTGTATTTTCGGTGCATTAAA
ATTGATTGAAACGACACATATGCCAAAATCACAAACACCAAATATTAATAAAGGTATTCGCCGTTCATTT
CAATGTCTATTATGCACACAACAAACATGTCGATTTATTATCGTTGGCGTTTTAGCAAACTTTGCTATGT
ATGGCATGCTAACTGCATTATCACCACTTGCTTCATCAGTGAATCATACAGCGATAGATGACCGTAGTGT
GATTGGATTTTTACAGTCCGCATTTTGGACGGCTTCGATATTAAGCGCGCCTTTATGGGGACGCTTTAAT
GATAAATCATATGTTAAATCAGTATATATATTTGCCACGATTGCATGTGGTTGTAGTGCGATACTGCAAG
GTTTAGCGACGAATATAGAGTTTTTAATGGCTGCAAGAATACTTCAAGGATTAACATATAGTGCATTGAT
TCAAAGTGTCATGTTTGTTGTCGTGAATGCGTGTCATCAACAACTTAAAGGCACATTTGTTGGAACGACG
AACAGTATGTTAGTTGTTGGTCAAATTATTGGCAGTCTTAGTGGCGCTGCCATTACAAGTTATACTACAC
CAGCTACTACGTTTATCGTTATGGGCGTAGTATTTGCAGTAAGTAGTTTATTTTTAATTTGTTCAACCAT
CACTAATCAAATCAACGATCACACATTAATGAAATTATGGGAGTTGAAACAAAAAAGTGCAAAATAA

>sbnE_AY251022.1:8347-10083 Staphylococcus aureus sir and sbn operons, complete sequence
GTGCAAAATAAAGAATTAATACAACATGCAGCGTATGCGGCTATCGAACGCATTTTAAATGAATATTTTA
GAGAAGAAAATTTATATCAAGTACCACCTCAAAATCATCAATGGTCTATACAATTATCAGAGCTCGAAAC
TTTAACGGGTGAATTTCGCTATTGGTCTGCGATGGGGCATCATATGTATCATCCAGAGGTATGGCTTATC
GATGGAAAAAGTAAAAAAATAACAACTTATAAAGAAGCAATTGCGCGTATTTTGCAACATATGGCTCAAA
GTGCAGATAATCAAACGGCAGTGCAACAACATATGGCGCAAATTATGTCTGACATCGATAATAGCATTCA
TCGCACGGCACGTTATTTGCAAAGTAACACAATAGACTACGTAGAGGATCGTTATATCGTTTCAGAACAA
TCTTTATACTTAGGTCATCCATTTCATCCGACTCCTAAGAGTGCAAGTGGGTTTTCAGAAGCAGATTTAG
AGAAATATGCACCCGAATGTCATACATCATTCCAATTGCATTATTTAGCTGTGCATCAAGATGTTCTGCT
CACGCGCTATGTAGAAGGTAAAGAAGATCAGGTTGAGAAAGTGTTGTATCAATTAGCAGACATAGATATA
TCAGAGATACCCAAAGATTTTATTTTATTACCAACACATCCTTATCAAATCAATGTGTTGCGACAGCATC
CACAGTATATGCAATATAGTGAACAAGGTTTAATAAAAGACCTTGGCGTTTCCGGTGATTCAGTGTACCC
GACGTCTTCGGTTAGAACTGTATTTTCAAAAGCATTAAACATTTATTTAAAATTACCGATACACGTTAAA
ATCACTAATTTTATACGTACGAATGACCTTGAACAGATTGAACGGACAATTGATGCCGCGCAAGTTATCG
CATCAGTCAAAGATGAGGTTGAAACACCCCATTTTAAATTGATGTTTGAAGAAGGATATCGTGCATTGTT
ACCGAATCCATTAGGGCAAACAGTTGAACCTGAAATGGATTTATTAACAAATAGTGCCATGATTGTTCGT
GAAGGGATACCGAATTACCATGCTGATAAAGATATTCATGTATTGGCGTCATTATTTGAAACGATGCCTG
ATTCACCGATGTCTAAGTTATCACAAGTGATTGAGCAAAGTGGTTTAGCACCAGAAGCATGGCTTGAATG
TTATTTGAATCGTACATTATTGCCGATATTAAAGCTGTTTAGTAACACAGGCATTAGTCTAGAAGCACAT
GTACAAAATACATTAATTGAATTAAAAGATGGCATACCCGACGTATGCTTTGTCAGAGATCTTGAAGGCA
TTTGTCTATCTAGAACGATTGCTACTGAAAAACAGCTTGTGCCAAATGTTGTGGCAGCATCAAGCCCTGT
TGTATATGCACATGATGAAGCATGGCATCGTCTTAAATATTACGTTGTAGTAAATCACTTAGGACATTTA
GTATCAACTATTGGTAAAGCGACTAGAAATGAAGTTGTGTTATGGCAACTTGTAGCGCATCGTCTTATGA
CTTGGAAAAAAGAATACGCGAATAACGCAGTATTTGTTGACTGTGTAGAAGATTTATATCAAACGCCGAC
CATTGCGGCTAAAGCGAATTTGATGAGTAAATTGAATGATTGTGGTGCAAACCCTATTTATACACATATA
CCAAATCCAATTTGTCATAACAAGGAGGTATCGTATTGTGAATCAAACAATTCTTAA

>sbnF_AY251022.1:10103-11842 Staphylococcus aureus sir and sbn operons, complete sequence
ATGCACCAACTGGTATCATCACTTATTTATGAGAATATTGTTGTGTATAAAGCGTCATATCAAGACGGTG
TCGGTCATTTTACAATAGAAGGACATGATTCAGAGTATCGTTTTACTGCTGAAAAGACACATAGCTTTGA
TCGTATACGTATCACATCACCAATTGAGCGTGTCGTAGGAGATGAGGCAGATACAACAACAGACTATACA
CAATTATTGAGAGAGGTTGTATTTACATTTCCTAAAAATGATGAAAAGCTAGAACAATTTATTGTCGAGT
TATTACAGACAGAATTAAAAGATACGCAAAGTATGCAGTATCGAGAATCAAACCCACCAGCAACACCTGA
GACATTTAACGACTATGAATTTTATGCGATGGAAGGGCATCAGTATCATCCAAGTTACAAATCACGTTTA
GGATTTACGTTGAGTGATAATTTGAAATTTGGTCCTGATTTTGTACCAAACGTTAAACTGCAGTGGTTAG
CTATCGACAAAGATAAAGTAGAAACGACGGTATCAAGAAATGTTGTAGTTAACGAAATGTTACGTCAACA
AGTTGGCGATAAGACTTATGAACATTTTGTACAGCAAATTGAAGCATCTGGCAAACATGTAAATGATGTT
GAGATGATACCTGTACACCCATGGCAGTTTGAACATGTCATCCAAGTTGATTTGGCTGAAGAAAGGCTTA
ATGGCACAGTACTATGGTTAGGGGAAAGTGATGAGCTATATCACCCTCAACAATCGATTCGTACGATGTC
GCCAATAGACACGACAAAATATTATTTAAAGGTACCAATAAGTATAACGAACACTTCAACGAAACGAGTG
TTGGCGCCTCATACAATTGAAAATGCAGCGCAAATTACGGATTGGTTAAAGCAGATACAGCAACAAGATA
TGTATTTAAAAGATGAATTAAAGACAGTTTTTCTAGGGGAAGTCTTAGGACAGTCTTATTTAAATACACA
ACTTTCGCCTTATAAACAAACTCAAGTTTATGGTGCGTTAGGTGTTATATGGCGTGAAAATATATATCAT
ATGTTAATCGATGAAGAGGATGCGATACCATTTAATGCACTTTATGCAAGTGATAAGGATGGTGTACCAT
TCATTGAAAATTGGATTAAACAATATGGTTCTGAAGCTTGGACAAAGCAATTTTTAGCTGTAGCGATTCG
TCCAATGATTCATATGCTTTATTATCACGGTATTGCCTTTGAATCGCATGCACAAAATATGATGCTCATT
CATGAAAATGGTTGGCCTACACGTATTGCCTTAAAAGATTTCCATGATGGTGTTCGTTTTAAGCGTGAGC
ATTTAAGTGAAGCTGCTTCACACCTGACATTAAAGCCAATGCCAGAAGCACATAAAAAAGTGAATAGTAA
TTCATTTATTGAAACAGATGACGAACGTTTAGTACGCGACTTTTTACATGATGCATTTTTCTTTATTAAT
ATCGCCGAAATCATCTTATTTATTGAAAAGCAATATGGTATCGATGAGGAGCTGCAATGGCAATGGGTTA
AAGGCATCATCGAGGCGTATCAAGAAGCATTTCCAGAGTTGAATAACTATCAACATTTCGATTTGTTTGA
ACCTACGATTCAAGTTGAAAAGTTAACGACACGTCGATTATTAAGTGACTCCGAGTTAAGAATTCATCAT
GTTACAAATCCATTAGGTGTAGGAGGTATCAATGATGCAACAACTATCTCTGAAACATAG

>sbnG_AY251022.1:11814-12593 Staphylococcus aureus sir and sbn operons, complete sequence
ATGATGCAACAACTATCTCTGAAACATAGATTAAACAATGGTGATTCAGTTTATGGCATTTTTAATTCTA
TACCGGACCCATTGATGATCGAGGTTATCGCAGCAAGCGGGTATGACTTTGTTGTGATTGATACAGAACA
CGTGGCGATTAATGATGAGACACTAGCGCATTTAATTCGTGCAGCTGAAGCAGCGCATATTATACCAATT
GTACGTGTCACTGCAGTGATAGATAGAGATATCATTAAAGTGTTGGATATGGGTGCGAGAGGTATTATTG
TGCCACACGTTAAAGATCGTGAGACAGTTGAGCATATTGTGAAATTAAGTCGTTATTACCCGCAAGGATT
AAGAAGTTTGAATGGTGGTCGCATGGCAAGATTTGGACGTACACCATTACTTGATGCAATGGAGATGGCT
AATGAGCATATTATGGTGATTGCCATGATAGAAGATGTTGAAGGGGTTATGGCCATTGACGATATAGCAC
AAGTCGAAGGTTTAGACATGATAGTCGAAGGTGCCGCAGATTTATCGCAGTCACTTGGCATACCATGGCA
AACGCGTGATGATCAAGTAACATCACATGTTCAACATATTTTTGAAGTTGTGAATGCACATGGTAAACAT
TTTTGTGCATTACCACGTGAAGATGAAGATATTGCAAAATGGCAGGCACAAGGTGTACAAACATTTATTT
TAGGTGATGATCGCGGAAAAATATATCGCCATTTAAGTGCATCTCTAGCGACGTCTAAACAGAAAGGGGA
TGAAGGCTAA

>sbnH_AY251022.1:12593-13795 Staphylococcus aureus sir and sbn operons, complete sequence
ATGCGTATAGTTCAACCTGTTATTGAACAATTAAAAGCACAATCTCATCCAGTTTGTCATTATATCTATG
ATTTAGTCGGACTGGAACATCATTTGCAACATATTACATCGTCATTGCCGAGTAATTGTCAAATGTACTA
TGCAATGAAAGCAAATAGTGAACGAAAAATCCTAGATACAATTAGTCAGTATGTTGAAGGATTCGAAGTT
GCATCTCAAGGTGAAATAGCAAAAGGTCTTGCTTTTAAACCAGCAAATCATATTATTTTTGGTGGCCCTG
GTAAGACAGACGAGGAACTAAGATATGCAGTAAGTGAAGGTGTTCAGCGTATTCATGTTGAAAGTATGCA
TGAATTACAACGGCTAAATGCCATCTTAGAAGATGAAGATAAGACACAACACATTTTATTGCGTGTTAAT
TTAGCAGGACCATTTCCCAATGCAACGTTGCATATGGCAGGACGCCCAACACAATTTGGTATTTCTGAAG
ACGAAGTTGATGATGTCATTGAAGCTGCGCTCGCAATGCCAAAGATTCATCTAGATGGATTTCATTTTCA
TTCTATTTCTAACAATTTAGACTCGAATTTACATGTCGATGTAGTGAAACTTTATTTTAAAAAAGCAAAG
GCATGGTCTGAAAAACATCGATTTCCACTCAAACATATCAATCTTGGTGGTGGCATAGGCGTTAACTATG
CAGATTTAACTAACCAATTTGAATGGGATAATTTTGTAGAACGTTTTAAAACACTTATCGTTGAGCAAGA
AATGGAAGATGTGACATTGAACTTTGAATGTGGGCGCTTTATTGTGGCACATATTGGTTACTATGTGACA
GAAGTGCTAGACATTAAGAAAGTACATGGTGCTTGGTATGCCATATTAAGAGGAGGTACGCAACAATTTA
GACTGCCGGTATCTTGGCAACATAACCATCCTTTTGACATTTATCGCTATAAGGACAATCCATATTCATT
TGAAAAAGTTTCAATTTCGAGACAGGACACAACGTTAGTCGGTCAATTATGTACACCGAAAGATGTCTTT
GCTAGAGAAGTACAGATAGACGCAATCAGTACAGGCGACGTTATTGTTTTCAAATATGCAGGTGCATACG
GATGGTCTATTTCACATCACGATTTCTTAAGCCATCCACATCCTGAATTTATTTATTTAACACAAACAAA
GGAGGATGAATAA

>sbnI_AY251022.1:13799-14563 Staphylococcus aureus sir and sbn operons, complete sequence
TTGAATCATATTCATGAACATTTAAAATTGGTACCAGTAGATAAGATTGATCTTCACGAAACATTCGAAC
CTTTAAGATTGGAAAAAACGAAAAGTAGTATTGAAGCAGATGATTTTATACGTCATCCTATTTTAGTGAC
AGCGATGCAACATGGTAGATATATGGTTATAGATGGTGTGCATCGGTATACAAGTTTGAAAGCGTTAGGA
TGTAAGAAAGTTCCAGTGCAAGAAATCCATGAAACACAATATTCAATTAGTACATGGCAACATAAAGTTC
CATTTGGTGTGTGGTGGGAAACGTTACAACAAGAACATCGCTTGCCATGGACTACTGAGACAAGACAAGA
AGCGCCATTTATTACAATGTGTCATGGTGATACAGAACAATATTTGTATACAAAAGATTTAGGCGAAGCA
CATTTTCAAGTATGGGAAAAGGTTGTCGCAAGTTATAGTGGTTGTTGTTCTGTAGAGAGAATTGCACAAG
GTACATATCCTTGTCTTTCTCAACAAGATGTACTCATGAAGTATCAGCCATTGAGTTATAAGGAAATTGA
AGCGGTTGTTCATAAAGGGGAAACTGTGCCAGCAGGTGTGACACGCTTTAATATTTCAGGACGATGTCTT
AATCTTCAAGTACCACTGGCATTACTTAAACAAGATGATGATGTTGAACAACTGCGCAATTGGAAGCAGT
TTTTAGCAGATAAGTTTGCCAATATGAGATGCTATACTGAAAAAGTATACTTGGTGGAGCAATAG

>sirA_AY251022.1:2123-3115 Staphylococcus aureus sir and sbn operons, complete sequence
TTATTTTGATTGTTTTTCAATATTTAACTTTTCATATAAATCGTCAATAAGTTTTAATGAAGATTTATAT
CCGCCAGCTAAGTTCCAAGTGATTTCATCTAAATCATCAGATACTTGGTTGTTTTTAACTGCGTCTAAAT
TTTTCCACTCTTTACTTGAAGTCCATTCGCTTTCAGTCTTTTTAACTAATGCAGCATCTTTCGCATTTGG
ATCTGATTTTACTACAAAAATATGATCAGCGTTCATTAATGGAATGCTTTCTTTAGATGTAAGTTGGATA
ATATCTTTACCATTATCAACTTGTTTTTGTAAGTCTTTATTACGTTTGAATCCTAAATCATTTAAGATTT
CACCAGCATATCCACCAGCATAAATTCTTGTATGATCAGCACGGAAGTTAACAACTGAAGCTTTCAATGG
CCATGCATCTTTATACTTTGCTTTTGCATCTTTTTGGAATGCAGCTACTTTATCATCGTACTTTTTAAGT
AAATCTTCAGCTTCTTTTTCTTTCCCTAAAGCTTTCCCCATTAACTTAGTTGTATCTTTGAATTTGAAAA
CTGTATCAGTAGAAACTGTTGGTGCGATTTTAGATAATTGATCGTAAACTTTTTCATTTCTAACTTTTGA
CGCGACAATTAAGTCCGGTTTTAATTTAGAGATTTCCTCTAAGTTAGGTGCAGGTTCTTGACCTACAATC
TTAGTATCTTTTAAATCATTTTTTATGTATTCGAATTTCGGTTTTTGTGTCCATGATTCTACAGCACCTA
CAGGTTTAACACCTAAAGATACAGCGACGTCAGTGGCACCTTGATATAGCGTAACAACACGCTTTGGTTT
CCCTTTAATTTCAGTTGTACCCATTGCATGTTTAATTGAAGTTGTTTCCTTATCTTTGTTATCAGATGAT
TGTTTATTTGAATTCCCACTACATCCTGCTAAAACAAGTAGGAAAGCAAGCGTAACAACAAGCATTTTAA
TTACTTTATTCAT

>sirB_AF079518.1:1082-2077 Staphylococcus aureus lipoprotein SirA (sirA), SirB (sirB), and SirC (sirC) genes, complete cds
ATGCTACTTAAACCAAAATACCAAATCGTTATTGCTGGTTTATGTCTTGCAATAGTAGCTATCTTAAGTT
TAATGATTGGAAATACGCTTGTGTCACCAGGTACGGTGATACAGGCGTTATTCAACTTTGATAGTGAAAA
CGATTTACATGATGTTGTCACTGGTGCACGGGCGTCGAGAACAATCATTGCGTTATTGACTGGTGCTGCC
CTTGCTGTCTCAGGTTTGTTGATGCAAGCACTTACACGAAACCCAATAGCCTCACCAGGGCTTTTCGGTG
TCAATGCAGGCGCAGTATTTTTTGTCATTTTTAGTATTACATTTATCCAAATTCAATCTTTTAAAATGAT
TGTAGTTATTGCATTTTTGGGGGCTATTGTTGTTACTGTATTAGTTGTTGCACTAGGTATGTTTAGACAA
ACACTATTCTCACCTCACCGTGTCATTTTGGCAGGTGCTGCGATTGCGATGCTATTTACAGCCTTTACTC
AAGGCATACTTATTATGAACGAAACAGACTTACAAGGCCTATTATTTTGGTTAAGTGGCTCCGTTTCATT
ACGTAATATTTGGGATATCCCATGGATTATTCCGCTTGTATTGATACTTATTTTAATTGCATTTAGCATG
GCTGCACACATCAACATCTTGATGACAAGTGACGACATTGCAACCGGCCTCGGTCAAAACATAAAATTAA
TCAAATGGATGATTATTATGCTCATCAGTATGTTAGCCGGTATTTCGGTAGCCGTAGCTGGATCAATCGT
CTTTGTGGGTCTTATCGTACCGAATATTAGCAAACGATTATTACCACCAAACTATAAGTATTTAATTCCT
TTTACTGCATTAGCTGGAGCAATCCTAATGATCATTTCAGACATTGTTGCTCGTATAATAATTAAGCCAC
TAGAGTTGCCTATCGGTGTCGTTACCGCTGTCATTGGCGCTATTGTCTTAATCTATATTATGAAGAAAGG
ACGTCAACGCTTATGA

>sirC_AF079518.1:2074-3072 Staphylococcus aureus lipoprotein SirA (sirA), SirB (sirB), and SirC (sirC) genes, complete cds
ATGACCGAAAAGATTAATAAAAAAGACAATTACCATCTCATCTTCGCGTTAATCTTTTTAGCCATCGTTT
CAGTGGTAAGTATGATGATTGGTTCAAGCTTTATACCATTACAACGCGTACTGATGTACTTTATAAATCC
AAATGACAGTATGGATCAATTCACTTTAGAAGTATTACGCTTACCTCGCATTACACTTGCGATTTTAGCA
GGTGCCGCACTAGGAATGAGTGGTTTAATGTTGCAAAATGTATTAAAAAATCCAATTGCCTCACCTGATA
TTATCGGTATCACAGGTGGTGCTAGCTTAAGTGCTGTTGTCTTTATTGCATTTTTCAGCCATTTAACAAT
ACATTTACTTCCACTATTTGCAGTATTAGGTGGCGCAGTTGCAATGATGATACTATTAGTGTTTCAAACG
AAAGGACAAATACGCCCGACAACACTCATAATCATCGGTATTTCGATGCAAACGTTGTTTATTGCGCTTG
TCCAAGGATTACTCATTACAACGAAGCAATTATCTGCTGCCAAAGCTTATACATGGCTAGTCGGAAGTCT
TTACGGTGCTACGTTTAAAGATACAATCATTTTGGGTATGGTTATTTTAGCTGTTGTGCCGTTGTTATTT
CTTGTTATACCAAAAATGAAAATATCTATACTTGATGACCCTGTAGCGATTGGCTTAGGCTTACATGTAC
AACGTATGAAACTAATCCAATTAATCACTTCTACTATACTCGTATCTATGGCAATCAGTTTAGTAGGTAA
CATTGGGTTTGTCGGTTTAATCGCACCACATATCGCGAAAACAATCGTTCGCGGAAGTTATGCTAAAAAG
TTACTAATGTCAGCAATGATTGGTGCCATATCAATTGTTATTGCAGACTTAATTGGGCGTACCTTATTCT
TGCCTAAAGAAGTGCCAGCAGGTGTATTTATTGCTGCTTTTGGTGCCCCATTCTTCATATACTTATTATT
AACCGTGAAAAAGTTATAA

>sfaA_CP058615.1:681333-682526 Staphylococcus aureus strain 110900 chromosome, complete genome
ATGACAAAATATTTTTTTAGCAGTTCTTTTCTACTATTTCTAGGTAATTGGATTGGACAAATAGGGCTAA
ATTGGTTTGTACTTACCACTTATCATAACGCAGTTTATCTGGGGATTGTCAATTTTTGCAGACTTGTACC
AATATTATTACTAAGTGTGTGGGCAGGGGCAATTGCCGATAAATATGATAAAGGGCGATTGCTGAGAATT
ACAATTTCATCATCATTTTTAGTAACTGCAATTTTATGTGTGCTCACGTATAGTTTCACTGCAATTCCAA
TTAGCGTCATTATTATATATGCGACATTAAGAGGGATTTTAAGTGCGGTTGAAACACCTTTAAGACAAGC
AATCTTACCAGATTTATCAGATAAAATATCTACTACACAAGCTGTATCATTTCATTCATTCATCATTAAT
ATTTGTCGTTCAATAGGGCCTGCCATTGCTGGTGTCATATTAGCAGTCTATCATGCGCCAACAACATTTC
TTGCACAGGCAATTTGTTATTTTATCGCAGTTTTATTATGCTTACCATTACATTTTAAAGTAACTAAAAT
ACCTGAAGATGCATCAAGATACATGCCGTTAAAAGTTATTATAGATTACTTCAAATTACATATGGAAGGT
CGACAAATATTTATAACATCATTATTGATTATGGCGACAGGTTTTTCATATACGACACTTTTACCAGTTT
TGACAAACAAAGTATTTCCGGGGAAATCTGAAATATTTGGTATCGCTATGACGATGTGTGCCATTGGTGG
TATTATTGCAACGCTAGTTTTACCTAAAGTACTTAAATATATTGGTATGGTAAATATGTATTATTTAAGT
TCATTTTTATTTGGCATTGCTTTGTTAGGTGTGGTATTTCACAATATTGTCATCATGTTCATTTGTATTA
CATTGATTGGGTTATTTAGTCAATGGGCACGTACGACAAATCGCGTTTATTTTCAAAATAATGTTAAAGA
TTATGAACGTGGTAAAGTACTGAGTATTATTATGATGGATAGAGGTATGATTCCATTGGGAAGTCTATTA
ATGAGTATATGTGCAGATGTGTTTGGCATTGTTAGAACTTTTTCAATAATGGGAATAAGTACTATATGCA
TTACAATGGTATTCTATTTTATAAATAGAAAGTTGAAGTTAAAGTTGGAGGAAAGTAATCATGGTATATC
TTGA

>sfaB_CP058615.1:682513-684270 Staphylococcus aureus strain 110900 chromosome, complete genome
ATGGTATATCTTGAATGGGCAAAGGCAGATAGAAATATTCAATATCGTGTAATTAACGCCATTATTAAAG
AACGTATTTACCCCGAGCAAACATTTATTTCGCAAAAAGGATCTTTAATTGAAATTCAGTATCATATGCA
TGTGTTGACTATTGAAGTTGTTAGAAAAAGTGCATTAGAACGCTATGAGTTTACAGGTGATATTACTTAT
TTAAATAAAGGTGAAACGTCATTAATTATAACTTTAGAAGGTTTATTAGATGTGTTGAATCATGACTTTG
ATATCCCTATTTCAGAGCGACTACGCGAAGAGTTAATACACAGTCGAGATAGTTTAGTTGAAACATATAA
GCAAATGTCTCACAGACAAACGTTAATAAGTCAAAGTTTTAAATTTTCAAGGTTACCACAAGATATTAAC
TTTTTTTCATGGTTACAACATGTAAAAGATAGTGATAAGACAGATGATTTAACTTATTCTGAGAGTTTGG
TACCAGAGGGGCATCCAACACACCCTTTAACCAAAACGAAATTGCCCTTAACTATGGAAGAAGTACGAGC
ATATGCACCTGAGTTTGAAAAAGAAATCCCTTTGCAAATTATGATGATTGAAAAAGACCATGTTGTGTGC
ACAGCTATGGATGGTAATGATCAATTTATTATTGATGAAATAATTCCCGAATACTACAATCAGATTCGTG
TGTTTTTAAAGAGTTTAGGTTTGAAAAGTGAAGACTATAGAGCGATTTTAGTACATCCTTGGCAATATGA
TCATACGATAGGGAAATATTTTGAAGCATGGATTGCTAAAAAAATATTAATTCCAACGCCGTTTACAATA
CTTTCAAAAGCAACTTTATCATTTAGGACGATGTCTTTAATTGATAAACCATACCATGTTAAGTTGCCCG
TCGATGCACAAGCAACAAGTGCCGTTAGAACAGTCTCAACTGTGACTACTGTAGATGGACCAAAGTTAAG
TTATGCTTTACAAAACATGTTGAATCAATATCCAGGATTTAAAGTTGCTATGGAACCGTTCGGTGAATAT
GCAAATGTTGATAAAGATAGGGCACGTCAGCTTGCTTGTATTATAAGACAAAAGCCTGAAATTGATGGAA
AAGGTGCAACAGTAGTTAGTGCAAGTCTAGTTAATAAAAATCCAATAGATCAAAAAGTTATCGTGGATAG
TTACTTAGAGTGGTTAAATCAAGGAATTACTAAAGAAAGTATTACGACATTTATTGAACGATACGCTCAA
GCATTAATCCCGCCTTTAATTGCTTTTATTCAAAATTATGGAATTGCTTTAGAAGCACACATGCAAAATA
CAGTAGTGAACTTGGGGCCACATTTTGACATTCAATTTTTAGTGAGAGATTTAGGTGGTTCTAGAATTGA
TTTAGAAACATTACAACATCGTGTATCAGATATTAAAATTACAAATGATAGTTTAATAGCTGATTCTATA
GATGCAGTGATTGCAAAATTCCAACATGCTGTTATTCAAAATCAAATGGCAGAATTAATCCATCATTTTA
ATCAGTATGATTGTGTTGAAGAAACCGAATTATTTAACATAGTACAGCAAGTAGTAGCGCATGCCATTAA
CCCAACACTACCACATGCAAATGAGTTAAAAGATATTTTGTTTGGACCAACAATTACTGTCAAAGCGTTG
TTAAATATGAGAATGGAAAATAAAGTAAAGCAATATTTAAATATTGAGTTAGATAATCCGATAAAAAAAG
AGGTGTAG

>sfaC_CP058615.1:684277-685347 Staphylococcus aureus strain 110900 chromosome, complete genome
ATGGCACACGTTAACATAAATATATCGAAGATTAAATATAACGCCAAAGTACTTCAAACAGTTTTTCAAA
GTAAAAATATGCAATTCACACCAGTAATTAAGTGCATAGCTGGTGACCGTACAATTGTAGAAAGCTTAAA
AGCGTTAGGTATCAATCATGTTGCAGAATCCAGATTGGATAACATAATTAGTATTGCAGATCAGGATTTA
ACATATACGTTATTGCGTACGCCTGCCAAAAAAGAGATTTCAGATATGATAGAAAAAGTTGATATGAGTA
TCCAAACAGAATTATCTACCATACATCAAATAAATGAAGTAGCAGAAGTTTTAGGAAAAAAACATAAGAT
TTTATTAATGGTAGATTGGAAAGATGGCCGTGAAGGTGTTCTGACTTATGATGTTTTAGATTATATTAAA
GAGATTATTCACTTGAAAAATATCCATTTTGTAGGTTTAGCATTCAATTTTATGTGTTTTAAATCTGATG
CGCCAAGTGATGATGATATCTTTATGATTAATCGATTCGTCTCAGCTGTTGAAAGAGAAATAGGATATCG
ATTGAAAATTATTTCAGGTGGTAATTCGAGCATGTTACCACAACTTTTATATAATGATTTGGGTAAAATA
AATGAATTGCGAATAGGTGAAACGTTGTTTAGAGGTGTTGATACAACGACAAATCAAGCGATCGCTATGT
TATATCAAGATGCGATTACATTGGAGGCTGAGATTTTAGAAATTAAACCTCGAGTTAATACACAAACGCA
TGAATCATTCTTACAAGCTATTGTAGATATTGGTTATTTAGATACAAAAGTCGATAATATTTCACCTATG
GATCAGCATATCAATATTTTAGGCGCTTCGAGTGATCATTTAATGCTTGATTTAAATGGTCAAGGACACT
ATCAAGTTGGAGATCATATATCTTTTTCATTAAATTATGAAGCACTTTCTCATTCGATGTATATGAAAAA
TTTACATAAGGTATATATTGATGATTCAAAGATTGATACGCTACTTCAAAATTTTGATGTGAAATCTCCT
GCTATGGTAAACCACTATTAA

>sfaD_CP040232.1:2331212-2333188 Staphylococcus aureus strain GD1706 chromosome, complete genome
ATGAACTTGAACTTAATTTTTAAAGAACAGACATTAAAATTTAACAAAGAAGAACAAGAAACATATTTAT
TTTTACAACAACATAATAGCGATTGGGCTAATATTTTTAAAGAGATGATTTTACAAGGAAGAGATAAAGT
CACTCAGAGATTAGTGACATCAATGCATCGCGAAAACTTAGTTAAAGCGCGCACTCAAAGTAAGAAAATA
TTGAGTCGTGATTTGATTATGTTAGATATCTCAACGACTCATATACTAGAAATCCAGTTTCCACAAGCTA
AGCAAACATTATATGCTCCTATCACTGGAGAACACGCCTTTGATCGAATTGATGTTGAAGGCCCTTTCTA
CATTAAAGATAACATTACAAATATGATTACACGAGTACACCATCCTAATGAAATTCTTGAGTGTATTTTA
ATTGAAGAACCAGATTTAAAAAATGCTGCTAGTGATCAATTTCAGCAAGATTTAATAAACAGTGCAACTA
ATATGACATTTGCAATTAGCTACCAAGCACTGTCAATGCAACATGATTCTGCACCTTTATTTAATATTAT
CGAAAATAGCGAAGATAGTTACTTGCGTTCAGAGCAAGCCGTTATTGAAGGTCATCCGCTACATCCCGGG
GCTAAATTACGTAAAGGTTTAAATGCATTACAAACATTCCTATATTCTTCAGAATTCAATCAACCTATTA
AGTTGAAAATAGTACTGATTCACAGTAAATTAAGTCGTACTATGTCACTGTCTAAAGATTATGATACAAC
TGTTCATCAACTATTTCCGGACTTAATTAAACAATTGGAAAATGAATTTACACCAAACTTTAACTTTAAT
GATTATCACATTATGATTGTACATCCATGGCAATTAGATGACGTATTACATTCTGATTATCAAGCAGAAG
TAGATAAAGAATTAATCATAGAAGCAAAACATACGTTGGATTATTATGCTGGTTTATCTTTCAGAACATT
AGTTCCTAAATACCCAGCTATGTCGCCACACATCAAATTGTCGACAAACGTTCATATAACAGGTGAAATT
CGTACATTATCAGAACAAACGACGCACAATGGTCCACTAATGACACGTATTTTAAATGATATTTTGGAGA
AAGATGTCATATTTAAGTCCTATGCATCAACAATTATTGATGAAGTTGCTGGTATTCATTTTTATAATGA
GCAAGACGAAGCAGACTATCAAACTGAACGAAGTGAACAATTAGGTACATTATTTAGAAAAAACATATAC
CAAATGATTCCACAAGAAGTCACACCAATGATTCCTTCAAGTTTAGTTGCAACCTACCCATTTAACAATG
AATCACCTATCGTGACATTGATTAAACGTTATCAATCAGCTGCATCAATGTCTAATTTTGAATCATCGGC
GAAATCGTGGATTGAAACTTATAGTAAAGCATTGCTTGGTCTCGTAATCCCACTAGTTACTAAATATGGC
ATTGCATTAGAGGCTCACTTGCAAAATGCTATTGCAATATTTCGGAAAGATGGTCTATTGGACACGATGT
ATATTAGAGACTTTGAAGGTTTAAGAATTGATAAAGCACAACTAAATGAAATGGGATACAGTACATCTCA
TTTCCATGAAAAATCAAGAATTCTTACTGATTCAAAAACGTCTGTGTTTAACAAAGCCTTTTATTCTACC
GTTCAAAACCATTTAGGCGAATTAATTCTTACAATCTCTAAAGCATCAAAAGATTCAAACTTAGAAAGAC
ATATGTGGTATATCGTTCGTGATGTACTAGATAACATCTTTGATCAACTTGTACTTTCGACACACAAATC
TAATCAAGTAAATGAGAATCGCATAAATGAAATTAAAGATACCATGTTCGCGCCATTTATAGATTATAAG
TGTGTTACAACAATGCGTCTTGAAGATGAAGCGCATCATTATACTTATATTAAAGTTAATAATCCTTTGT
ATCGAGAAAATAATTAA

>htsA_CP033505.1:2240776-2241759 Staphylococcus aureus strain ATCC BAA-39 chromosome, complete genome
TTACTTTTGTTCTTTTTTTGATAATTCAACAAGTTCTTTAGCCATTTCTTCAGAAGAAATTAAGCCACGA
GATCTTGCCCAAACATCACGGTCAACAATATCCACGCGATTATTTTTAACTGCATTCAACTTTTTCCATG
TTGCATCTTCTTGTAACTTCTTGAATTCAGCAGAATCTTTTTTAGCATGATCTGTCATAATGATCATACG
CTCTGGATTTAAATCAGCTAAATGTTCAGTGTCTAATTGTAAGTAAGGTCCTTTCAAATATTTACTTAAA
CCTTTTGTTACATCGTCACTTAATGCATTTTTAAATCCTAGTTCGTTTAAAAATTGTCCAACATATGAAT
AGTTTGGATGTGCTAATAAACCAGCTTTAGCAACTACTGCTGGAAGCACTTTTTGATTTCTATCAAATTT
AATTTCATCTTTATACTTATTGATTAATTTATCATGCTCAGCAAGACGTTTTTCGCCTTCTTTTTCTTTA
TTTAAAGCTTTAGCAATTGTTTTGAACGAATTAATATTTTGTTTGTAGTCTCCATCAAAACTCTTTAATG
ATAATGTTGGTGCAATTTTGTTTAATTCTTTATTAATACCTTTATGTCTACTGCTATCAGCGATAATTAA
ATCCGGTTTTAATTTACTAATTTCTTCTAAGTTTGGCTGTTTACGTGTACCTACAGAAGTATAATCCCCA
ATTTTTTCTCTAACTGGTTTAATGATACGTTTTTTCTTACCATCATCAGCAATACCAACTGGTTTAACGT
CTAATGCTGCTAATGCATCTGCAAATGAGTACTCTAATACAACGATACGTTTTGCATCTTTAGGTACTTT
TACTGTACCATTTTCATCTTTTACCGAAATAGTATCTTTAGTTGATGATTCTTTTTTACTTGAATTATCC
GTATTACCACAAGCTGCAACTAAAAGTAAGGCAACTATTAATCCCAATATACTAAAAGTTTTTAGACCTC
TCAT

>htsB_CP033506.1:2241641-2242672 Staphylococcus aureus strain ATCC BAA-39 chromosome, complete genome
TCATATTCTTTTCACCCCTTTAATCGTTATAAATAAGAAGTAAAGTGCACCTACGAATGATGTAACAATC
CCTACTGGTGATTCATAAGGATATGTAATTAAACGACTTAATACATCTGATAGTAGTAACAAATCTGCAC
CTATAATAAATGTTAATGGAATCATGACTAAATAATTCTTACTCACATAGCGTTTGACTATATGCGGTAC
GATTAAGCCAACAAATCCAATTGGTCCTGCCACTGACACCGACATACCTGTAAGAATAATGACTAATAGT
CCAATGATAATTCTAACTTTATTTATATTTTGACCCAATCCCTTAGCAATGTCATCGCCTAGTTCCATTA
TCGTTAGTTGACGTCCAATAAAAATCGTTACAATTAAAGCACCAATAATCCATGGTAGAATGGTTAAAAT
TTCATCCCACTTCATACTGGATAATGAACCGACAAGCCAAAACATCACTTGTTCGTTTGAATTCTCATTC
AAAATAATAATACCTTCGGTCATACTACTAAAAAACAAATGGATGGCCATACCAGCCAATGCTAATTTAA
TGGGTGTCATACCTTTCGTAGCACCTGAAAGTGTATAAACAGTTAAACCACCTATAAATGCACCTATCAC
ACCTAAATATAATGCATAATATTCTAATGCTGGAATGATAATCGTCACAAATACAATGAAAAACGATGCA
CCAGAACTGACACCAAAAATTTTAGGTGATGCTAGCGGATTGCGTGTCATTGCTTGCATTAACAAACCAG
ATACCGCTAATGCACCGCCAATAAATAACCCTGCAATCATCCTTGGCATACGTACATTATGCAATAAAAA
CGTTGCTTTCGTATCTGTATGACCAGTAACATAGTGAATGATATCGCTAAAATTAATTTTCGAAGAACCA
ATCGCCATATTTAAATATATACAAATAAAAAGAAAGCACAAACTCACTATATACGTGAGTGTTGTGCGTC
TTTTTCTTTTATGATCTATGGCAGATTGGCTACTTATTTCTTTTATAGCCAT

>htsC_CAIHQB010000125.1:7749-8717 Staphylococcus aureus strain A66 genome assembly, contig: ERS1452194SCcontig000125, whole genome shotgun sequence
ATGATGACAACGAAAATTATACGTCGTTATAGTTTAATCACAATCCTTTTAATTGTGAGTATATTCATAA
GTTTATGTGTAGGGTCTGTCATGATTCATCCGATTGATGCTATTAAGGGAATCTTTACACAAGATGATTT
TATTTTAAATGAGTATCGTATACCTAGAACATTACTTGGTATTATTATCGGTAGTAGCTTGGCTATTTCA
GGTGCAATTATACAAGCTGTAATAAGAAACCCGTTAGCCTCACCTGATGTTATAGGTATTTCTAAAGGTG
CCAGTTTAGCTGCTGTGATTATTATTATGACCTTTCCAACAGCACCATTGTTTGTATTACCTATAGGTTC
ATTCTTAGGTGCCTTTGCAGTAAGTTTATTTTTATCATTTTTAATTTCAAAATATGATGTTAAAGGTTCA
AAGCTTGCCTTAATTGGTTTAGCAATAGGCGCAATATGTACGGCGATTGTGCAGTTCTTATTAATCAGAA
ATCCACTGGAAGCAAACAAAGCGCTTGTTTGGTTGACAGGTAGTCTATATGGACATGATATGTCGAATAT
TTATACTATATTACCTTGGTTTTTAATAACGATACCAATCATCATTTTATTGAGTTATCAATTAGATGTA
TTGAATCTAGGTGATGCTGTTGCAACCGCACTCGGTTTAAAAGTTAAAACTATTAAAATGCTATTGTTAA
TTTTAGCAGTAATATTAGCAGGATCCGCAATTTCAGTTGTCGGTGGTATTAGCTTTTTAGGATTAATTGC
ACCTCATATTGCGAGACAATTAATAGGAAATAAAACATTACACGTTATTATCATGTCGGGGTTAATTGGT
GCTATATTGTTAACATTTGGTGATGGTTTAGCCCGTGGCATTCATCCGCCACTGGATATTCCTGTAGGGG
TTATCATTGCAATTATCGGTGCACCATACTTCTTAATATTATTACGAAGAATGAAATAA

>isdA_AIDT01000002.1:104852-105916 Staphylococcus aureus subsp. aureus DR10 Contig0042, whole genome shotgun sequence
ATGACAAAACATTATTTAAACAGTAAGTATCAATCAGAACAACGTTCATCAGCTATGAAAAAGATTACAA
TGGGTACAGCATCTATCATTTTAGGTTCCCTTGTATACATAGGCGCAGACAGCCAACAAGTTAATGCGGC
AACAGAAGCTACGAACGCAACTAATAATCAAAGCACACAAGTTTCTCAAGCAACATCACAACCAATTAAT
TTCCAAGTGCAAAAAGATGGCTCTTCAGAGAAGTCACACATGGATGACTATATGCAACACCCTGGTAAAG
TAATTAAACAAAATAATAAATATTATTTCCAAGCTGTATTGAACAACGCATCATTCTGGAAAGAATACAA
ATTTTACAATGCAAACAATCAAGAATTAGCAACAACTGTTGTTAACGATGATAAAAAAGCTGACACTAGA
ACAATCAACGTTGCTGTTGAACCTGGGTATAAGAGTTTAACTACAAAAGTACATATTGTCGTACCTCAAA
TTAATTACAATCATAGATATACTACGCATTTAGAATTTGAAAAAGCAATTCCTACATTAGCTGACGCAGC
AAAACCAAACAATGTTAAACCGGTTCAACCAAAACCTGGTCAACCTAAAACACCTACTGAGCAAACGAAA
CCAGTTCAACCTAAAGTTGAAAAAGTTAAGCCTGCTGTAACTGCACCAAGCAAAGCTGAAAACACACAAA
CTACAAAAGTTGTAAGTACTGAAGCTACAAAAGATCAAAGTCAAACACAAAGTGCTCGTACAGTGAAAAC
AACACAAACAGCTCAAGAACAAAATAAAGTTCAAACACCTGTTAAAGATGTTGCAACAGCGAAATCTGAA
AGCAACAATCAAGCTGTAAGTGACAATAAATCACAACAAACTAACAAAGTTACAAAACAAAACGAAGTTC
ATAAACAAGGACCTTCAAAAGATTCTAAAGCTAAAGAATTACCAAAAACTGGTTTAACTTCAGTTGATAA
CTTTATTAGCACAGTTGCCTTCGCAACACTTGCCCTTTTAGGTTCATTATCTTTGTTACTTTTCAAAAGA
AAAGAATCTAAATAA

>isdB_AIDT01000002.1:106119-108047 Staphylococcus aureus subsp. aureus DR10 Contig0042, whole genome shotgun sequence
ATGAACAAACAGCAAAAAGAATTTAAATCATTTTATTCAATTAGAAAGTCATCACTAGGCGTTGCATCTT
TAGCGATTAGTACACTTTTATTATTAATGTCAAATGGCGAAGCAAAAGCAGCTGAAGAAACAGGTGGTAC
AAATACAGAAGCACAACCAAAAACTGAAGCAGTTGCAAGTCCAACAACAACAACAACTGAAAAAGCTCCA
GAAGCTAAACCAGTAGCTAATGCTGTCTCAGTAGCTAATAAAGAAGTTGTGGCCCCTACTACTGAAACAA
AAGAAGTTAAAGAAGTTAAAGCCCCTAAGGAAGCAAAAGAGGAAAAACCTGCAGCAAAAGCTGACAACAA
TACATATCCTATTTTGAATCAGGAACTAAGAGAAGCGATTAAAAACCCAGCAATAAAAGATAAAGATCAT
AGCGCACCAAACTCTCGTCCAATTGATTTTGAAATGAAAAAGAAAGATGGCACTCAACAATTTTATCATT
ATGCAAGCTCTGTTAAACCAGCTAGAGTTATTTTCACTGATTCAAAACCAGAAATAGAATTAGGTTTACA
ATCAGGGCAATTTTGGAGAAAATTTGAAGTTTATGAAGGTGACAAAAAGTTGCCAATTAAATTAGTATCA
TACGATACTGTTAAAGATTATGCTTACATTCGCTTCTCTGTTTCAAATGGAACAAAAGCAGTTAAAATCG
TAAGTTCAACTCACTTCAATAACAAAGAAGAAAAATACGATTACACATTAATGGAATTCGCACAACCAAT
TTATAACAGTGCAGATAAATTCAAAACTGAAGAAGATTATAAAGCTGAAAAATTATTAGCGCCATATAAA
AAAGCGAAAACACTAGAAAGACAAGTTTATGAATTAAATAAAATTCAAGATAAACTTCCTGAAAAATTGA
AAGCTGAATACAAGAAGAAATTAGAAGAGACGAAAAAAGCTTTAGATGAACAAGTGAAATCCGCGATAAC
TGAATTCCAAAATGTACAACCAACAAATGAAAAAATGACCGATTTACAAGATACAAAATATGTTGTTTAT
GAAAGTGTTGAGAATAACGAATCTATGATGGATACTTTTGTTAAACACCCTATTAAAACAGGTATGCTTA
ACGGCAAAAAATATATGGTAATGGAAACTACTAATGACGATTACTGGAAAGATTTCATGGTTGAAGGTCA
ACGTGTTAGAACAATTAGCAAAGATGCTAAAAATAACACTAGAACGATTATTTTCCCATATGTTGAAGGT
AAAACTCTATATGATGCTATCGTTAAAGTTCACGTAAAAACGATTGATTATGATGGACAATACCATGTCA
GAATCGTTGATAAAGAAGCATTTACAAAAGCCAATGCCGATAAATCTAATAAAAAGGAACAACAAGACAA
CTCAGCTAAGAAGGAAACTACTCCAGCTACGCCTAGCAAACCAACAACACCACCTGTTGAAAAAGAATCA
CAAAAACAAGACAGCCAAAAAGATGACAATAAACAATCAGCAAGTGTTGAAAAAGAAAATGACGCATCTA
GTGAGTCAGCTAAAGACAAAACGCCTGCTACAAAACCAGCTAAAGCTGAAGTAGAATCAAGTAGTACAAC
TCCAACTAAGGTAGTATCTACGACTCAAAATGTTGCAAAACCAACAACTGCTTCATCAGAAACAACAAAA
GATGTTGTTCAAACTTCAGCAGGTTCTAGCGAAGCAAAAGATAGTGCTCCATTACAAAAAGCAAACATTA
AAAACACAAATGATGGAGACACTCAAAGCCAAAACAATAAAAATACACAAGAAAATAAAGCAAAATCATT
ACCACAAACTGGTGAAGAATCAAATAAAGATATGACATTACCATTAATGGCATTATTAGCTTTAAGTAGT
ATCGTTGCATTCGTATTACCTAGAAAACGTAAAAACTAA

>isdC_AIDT01000002.1:103957-104643 Staphylococcus aureus subsp. aureus DR10 Contig0042, whole genome shotgun sequence
TCATTGTTCCACATTGCCTTTAGATTTTTTTCTAACAAACAATGTGATTGCGATTAATAATGCTAAGGAT
GCAACTGGTATTGCATATATATATGCAGGTGTACCAGCATTTGTTTGTGGATTTTCTACTTTGTCTTTAT
TCGAACTGTTAGATTCACTTTGACCAGTAGTCGCTCCATCAGATCCTTTGTCACTACCTGAAGCAGAATT
TTTATCATCTTTACCTGGTGCATTAGCACCTGCTACATCAGTTGGTCCATTAAATTTATATGTAATATTG
TAATGATGGTCATATTTGAAAGGTTTTCCGTTCACTTTTTCATCGATATAAACATCAATTTTCCCATCTA
TTTTACCGTTTAGCTTACTTACTTCAAATTCAGAAGTTCGTTCATCTTTGGCAGTATTTTTACTAATAAT
TTTTTCTTTATGTCCTTCTATACTCATTCCTGTAATCCAATGACTGTGGTTTACAGTTATTTGAACATAC
AATTTACCATTTTTCTTAATGTACTTTGCCGGTTTATTAAAATAGTCATTAGCAATCGACGTGTCATTGG
TATTGTATTTGTAAACCTCATAATTCAAAGTACCGCTATCTGCGGCATTTGCAGAATTACTGAATGTCGC
GATGATGATAATTAACGCTAAAATCATTGTATTAAAAACTTTTAAAATATTTTTCAC

>isdD_AIDT01000002.1:102884-103960 Staphylococcus aureus subsp. aureus DR10 Contig0042, whole genome shotgun sequence
TCAAACTTGGTTACCTCTCTTTCTGCTGTATAAATGTGCCGAAATAAGTAAAATGGTTGCTAACACAATG
CCAGCTGCAAATAACATATATTGCTTTTTATGATTTGGTTCATCAAGTTCTTTAATATCACTAGATAATT
GACTACTATTCTTGCTATCATCATCTCTATTAAAAGCTGGTAACGCTTTTTCTTTTTCAACTACTTTTTT
CTTTTCCTTTTTTGATTTTTCATCTTTATGTTTCGGTTGCTCTTTGTGATTATTTTCAACCTTTTTTACT
GTTGGAGGGCTATTTTCAACTTTTAATGTACCTGATGCTTTAGGTCGCTCATTTTCAATCTTTTTATCAC
TGTCTTGTTGCACTTTATCTTTTTGTACAGGAATATCATTTAATCCTTTTTCAGTAAAAAGGCTAGTACG
TCTTTCCTTAATGTCTGATTTTTGACTATCTTTTTTGTCATCAATATCTTTTTTAAGCTGATCTTGATTA
TTTTCTTGATTTTGATGTTTTGAAGGCACTTCTTTTGCATCATTATGTTGTACTTTTTTCTCTTTAAAAT
GAATAGAATACACCATTTCTTTGTTATCTAGATCTTTCTTTTCAGTCAACGTTTTAACATGCATATTGAT
TTTATCCATATGATGTTCAATTAAAATTCTTACTATCGTATAATCCTTTTCATCTTTTATAACAAAAGGA
AATTCTTCATTTTTGTCATTTTGAAAAACAAGTTGCTCTTTATCAATTTGACCTTTTAGTTTTACTTGCA
AGTAAATTTTACCAGTCATATCTGAAATCAATTGCGCCTTTTCATCAACTAATTGTTGTTCCTCAGTTAC
ATTTTTATTTTCTTGATTAAAAATTAGTAATTCTAACGCTTTATTCTCTTTTATCTTTTCATCAAAAATT
GATGAAGTTAATTCTGTTTTATCTTTTGCTTCAGGTTGATTAAATTTGGCTGATGGATAGTTTATCTCAT
CAGCCAACACGCTACCAATCATTGTTGTATATGTAAGCATACCTAAGCTAATAATAGCTATAATAGATTT
TGTAGCAATTTGTTTAACATTTCTCAT

>isdE_AIDT01000002.1:102009-102887 Staphylococcus aureus subsp. aureus DR10 Contig0042, whole genome shotgun sequence
CTATTTTTTATCCTTATAAAATAAATCATATAATTGAGTCATTGCCTTATCAGCATCAACATTTGCTGTA
ATACCGAATGGCACTTCCTCTAAGTCATAAACATGATTATTTTTCACAGCTTTAAAATGTTTCCAAATAT
CATTTTGTTTAAATTCTTTTTGAAACATTTTCTTAACTTCTTCAGGCATTCCGTGAGGTAATCGTAAAAT
AATATCTGGATTGATATTCAACAAATTTTCAGTATTAGACGAAATATATTGACGATCTTTCACTTTAATA
ACATTTTCTCCACCTGCTATTTTAACTAAATCACCAATATATGATTTATCAGTTGCTACTAAATAGCTAC
CAGGTACACCCATTAATATTAATACTTTGGGATGTTTCTTTTGTTTAGCTGCTTTATTTTCAATTTTTTG
CTTTACAGAATTTAAATGGTCATTTAATTCTTTTGCTTGTGCTTTACGATTAAATTGATCACCTAATTGT
GTAATCGACTTTTGCATCCCTTTTAAACTATCAAAATCATAAAAGTAACCTTTCATATTTAATTGTTTGT
AAAATGGTTGCATTTCATCTTTAATCGTTGACACACTCAAAACATGTGTTGGTTTTAACTTTTTAACAGC
TTCAACATTCGGCTCCATTGGTTGACCAATTTCCGGTACATCTTTATAACGATTAGGCAATGTCTTATAT
GACGTGGGTTTGCCGACAATTGGTAAATCCAATTTGTCCAATGTCATTGTCAATGCAACAGTTGTTGGTA
CGATTCTGAATTCGCCGGATTTAGTTGATTCTTGAGAACTGGAAGATTGACAGCTAGTTAAGATAACGAC
GCTTATCACTAAAATGGTTAAATACTTTATGATTCTCAA

>isdF_AIDT01000002.1:101031-101999 Staphylococcus aureus subsp. aureus DR10 Contig0042, whole genome shotgun sequence
TTAGATTCGATTTCGTTGACTTTGACAAATTAAGTAAATTAGCATTGGACCACCGACAATCATTAAAATA
GCATTGGCTGGAATTTCTAAAGGAGGCTGTATCACTCGTCCTAATAAATCAGCCACTAACAATAGCCATG
CACCAATAACTGTAGAAAACGGAATAAGTACTCTGTAATTGCCCCCAACTAGCTTTCTAACCACATGTGG
CACAATAATACCTAAAAAGGCTAGTTGTCCAACAATCGCAACAGTTGCACTTGCTAAAAATACAGCTAAT
AAACCTGTTAACCATCTGTAACGATCAATATTAAAACCGATGCTTCGCGCTTGTACGTCATCTAAATTTA
GTAAATTCAATTTAGGGGACAATAGTAATGTTAATATTAATCCCAATAATGCTGATACTGCTAATATGTA
TACGTCGCTCCATATTTTCATTGTTAAGCCTTGAGGAATTTTCATTAAAGGGTTTTGAGTTAAAATTTCT
AAAACACCATTTAATAATACGAATAACGCAACACCTACTAATATCATACTAACAGCATTGAATCTAAATT
TAGAATGCAACAATATAATTATTAAAAATGGTATTAAACCTCCAATAAAACTTAATAATGGTAAGTAAAA
GTACAATTGTGGAATAAACAACATACAAAGTGCTCTCATTATAAGTGCACCTGATGAAACGCCAATGATA
TTCGCCTCTGCCAAAGGATTTTGTAGTGCTGCTTGTAATAATGCTCCAGAAACTGCTAACATTGCGCCAA
CCATCAATGCAATTAATATACGTGGCAATCGCAAATCAATAATTGAATCCACTGCTTCATTGCTACCAGT
TGTAAATTTTGTAAATAGGTCATTAAATGACAATTTAATTGTACCGGTTACAAACGAAATATAAGCCGTT
GCGATTAAAATGACTAACAAACATAAAAATAGTAGTTTCTTTTTATTTTTTATCATCAT

>hla_KT279561.1 Staphylococcus aureus strain BESA206 alpha-hemolysin (hla) gene, complete cds
ATGAAAACACGTATAGTCAGCTCAGTAACAACAACACTATTGCTAGGTTCCATATTAATGAATCCTGTCG
CTAATGCCGCAGATTCTGATATTAATATTAAAACCGGTACTACAGATATTGGAAGCAATACTACAGTAAA
AACAGGTGATTTAGTCACTTATGATAAAGAAAATGGCATGCACAAAAAAGTATTTTATAGTTTTATCGAT
GATAAAAATCATAATAAAAAACTGCTAGTTATTAGAACGAAAGGTACCATTGCTGGTCAATATAGAGTTT
ATAGCGAAGAAGGTGCTAACAAAAGTGGTTTAGCCTGGCCTTCAGCCTTTAAGGTACAGTTGCAACTACC
TGATAATGAAGTAGCTCAAATATCTGATTACTATCCAAGAAATTCGATTGATACAAAAGAGTATATGAGT
ACTTTAACTTATGGATTCAACGGTAATGTTACTGGTGATGATACAGGAAAAATTGGCGGCCTTATTGGTG
CAAATGTTTCGATTGGTCATACACTGAAATATGTTCAACCTGATTTCAAAACAATTTTAGAGAGCCCAAC
TGATAAAAAAGTAGGCTGGAAAGTGATATTTAACAATATGGTGAATCAAAATTGGGGACCATATGATAGA
GATTCTTGGAACCCGGTATATGGCAATCAACTTTTCATGAAAACTAGAAATGGCTCTATGAAAGCAGCAG
ATAACTTCCTTGATCCTAACAAAGCAAGTTCTCTATTATCTTCAGGGTTTTCACCAGACTTCGCTACAGT
TATTACTATGGATAGAAAAGCATCCAAACAACAAACAAATATAGATGTAATATACGAACGAGTTCGTGAT
GACTACCAATTGCACTGGACTTCAACAAATTGGAAAGGTACCAATACTAAAGATAAATGGATAGATCGTT
CTTCAGAAAGATATAAAATCGATTGGGAAAAAGAAGAAATGACAAATTAA

>hlgA_AP020324.1:2473579-2474544 Staphylococcus aureus KUN1163 DNA, complete genome
TTACTTAGGTGTGATGCTTTTAATTTTTACTTCATGTGTTTTCCAGTTCACTTCATATTTAACTGTAACG
TTTCGGTTTTTAAAAGCATCATGTTTTCTATCAACGGCTAAACGATGTCTTGTCACGTAAGCATATGTAG
CATCCATGTTTCTGCCGTAAGTGATTTCAAACTCGCTTTTATCACCTTTACCTCTTTCGTGTGACAATGT
TGTAATAAATGATGGATTAAAGCCACTTTGAATTAAAGGAGGTAATTGATTATCTGGGACGAAATAGTCT
CTTGCTGCTGGACCAGTTGGGTCTTGTGCAAATAAGTATTGATCATATGCAGATACTTGACCATTCGGTG
TAACAAATGAATTTGCTTTCACTCCCCATTTAACACCTTTAGAGTTCTGACTTTCTACTTCAGTAACATA
GTTTTTTTGATTATAACTAATTGTTTTAGAGTAGTTGAATGAGCCACTGCCTCCGATTGATGGCGCTGAT
TGGAAGTTTCCGCCGATATTATAGCCTAATTTCTGACTAACATCTGCTGAATCAATTTTATTTTTAGGAA
GATAATTGATTAAATCAACATTAGAGTCTTTCGTTTTCAAACTGATATTATATTGAAATGGCCATATCAT
TCTTTTAATATATGGATATTTTTTTAAGTCTGAATATGTTGTTCTAGAGCTGATGAAGCCTTGCATCTTA
ACAACTAGGGCATCTTTGTTATATTTTTTATCTTTTACAAAATCAAATTGAATGTTTTGAGTTATAGCTA
ATCGTTTGCTAGTAATGTCTTGTGTTCTTTTGATGATTTCTGCACCTTGACCGATATCTTCTATCTTATT
TTCTGCTTTAGAAATTTCTATAAATGGATTGGCTAAAGGGGCTATTAAACCAACTGCTAAAGTTGCTGTT
AATATTTTATTTTTAATCATAGAAATCACTTTCTTTCTATTTAATTTTAAGTTCAT

>lukM_AB218700.1:1658-2584 Staphylococcus aureus lukM, lukF-PV genes for amidase, LukM precursor, LukF-PV precursor, complete cds
ATGTTTAAGAGAAAATTATTAGTTACAACTTTGTCGCTAGGTCTAATTGTTCCTATAGCTACACCATTTC
AAGGTTCTAAGGCTACTACTAATGCAGAAGATATTGGCGACGATGCAGAAGTGATTAAACGTACGGAAGA
TGTAAGTAGTAGGAAATGGGGTGTAACACAAAATGTCCAATTTGATTTCGTAAAAGATAAAAAATATAAC
AAAGACGCATTAATTATTAAGATGCAAGGTTTTATCAATTCTAGGACAACTTTCAATGATGTTAAACAAA
ATAGAGCAAATAAAAGAATGGTTTGGCCATTTCAATATAATATCGGTCTTACATCAAAAGACCAAAATAC
GAGCTTAATCAATTATCTTCCTAAAAATAAAATAGAAACAGTTGATGTTGGTCAAACTTTAGGATATAAC
ATTGGAGGTAAATTCCAGTCAGCACCATCTATAGGCGGAAATGGATCATTTAATTATTCTAAGAGTATTA
AATATTCCCAAAAGAGTTATGTCAGCGAAGTTGAACAACAAAGCTCAAAAACTATTAAGTGGGGGGTTAA
AGCAAATTCTTTTGTTATAGCAGGGCATCGATGGTCTGCTTACGATGAATTATTGTTTATAAGAAATACG
ACAAGAGGACCTAATGCTAGAGACTATTTTGTAGACGATAATGAATTGCCCCCTTTAATAACAAGTGGAT
TTAATCCGTCTTTTATCGCGACAGTATCTCACGAAAAAGATTCAGGCGATACGAGCGAATTTGAAATTAC
TTACGGTAGAAATATGGATGTTACCTATGCAACCTACCTTCCTAAACAAGGTCTTTATCCAGAAAGAAAA
CATAATGAATTTGTAAACAGAAACTTTGTGGTCAAATATGAAGTGAATTGGAAAACGCACGAAATTAAAG
TAAAGGGGCACAACTAA

>lukD_AP020324.1:161038-162021 Staphylococcus aureus KUN1163 DNA, complete genome
ATGAAAATGAAAAAATTAGTCAAATCATCAGTTGCTTCATCAATTGCACTGCTTTTGCTATCGAATACAG
TTGATGCAGCTCAACATATCACACCTGTAAGCGAGAAAAAAGTAGATGACAAAATCACTTTATACAAAAC
AACAGCAACATCTGATAATGATAAATTGAATATTTCTCAAATTTTAACGTTTAATTTCATTAAGGATAAA
AGTTATGACAAAGATACATTAGTACTTAAGGCAGCCGGAAACATTAATTCAGGTTATAAAAAGCCTAATC
CAAAAGATTACAATTACTCACAGTTTTATTGGGGCGGTAAGTATAATGTTTCGGTTAGTTCAGAATCAAA
TGATGCTGTAAATGTTGTTGACTATGCACCTAAAAATCAAAATGAAGAATTCCAAGTTCAACAAACATTA
GGTTATTCTTATGGCGGAGATATTAATATATCTAATGGCTTATCAGGTGGATTGAATGGATCAAAATCAT
TTTCAGAAACAATAAATTATAAACAAGAAAGTTACAGAACTACGATTGATAGAAAAACAAATCATAAATC
AATTGGCTGGGGTGTTGAGGCGCACAAAATTATGAATAATGGTTGGGGACCATATGGTAGAGATAGTTAT
GACCCAACATATGGTAATGAACTGTTTTTAGGTGGTAGACAAAGTAGTTCAAATGCTGGACAAAATTTCT
TGCCAACACATCAAATGCCTTTATTGGCGCGTGGTAACTTTAACCCAGAATTTATAAGCGTACTTTCTCA
TAAACAAAATGATACAAAAAAATCTAAAATCAAAGTAACTTACCAAAGAGAAATGGATAGATATACTAAT
CAATGGAATCGACTACACTGGATTGGTAATAACTACAAAAATCAAAATACAGTAACGTTTACATCTACTT
ATGAAGTTGACTGGCAAAACCATACTGTTAAATTAATCGGTACGGATTCTAAAGAAACTAATCCTGGAGT
ATAG

>lukS-PV_EU518769.1:1-939 Staphylococcus aureus strain HT20050287 LukS-PV (lukS-PV) gene, complete cds; and LukF-PV (lukF-PV) gene, partial cds
ATGGTCAAAAAAAGACTATTAGCTGCAACATTGTCGTTAGGAATAATCACTCCTATTGCTACTTCGTTTC
ATGAATCTAAAGCTGATAACAATATTGAGAATATTGGTGATGGCGCTGAGGTAGTCAAAAGAACAGAAGA
TACAAGTAGCGATAAGTGGGGGGTCACACAAAATATTCAGTTTGATTTTGTTAAAGATAAAAAGTATAAC
AAAGACGCTTTGATTTTAAAAATGCAAGGTTTTATCAATTCAAAGACTACTTATTACAATTACAAAAACA
CAGATCATATAAAAGCAATGAGGTGGCCTTTCCAATACAATATTGGTCTCAAAACAAATGACCCCAATGT
AGATTTAATAAATTATCTACCTAAAAATAAAATAGATTCAGTAAATGTTAGTCAAACATTAGGTTATAAC
ATAGGTGGTAATTTTAATAGTGGTCCATCAACAGGAGGTAATGGTTCATTTAATTATTCAAAAACAATTA
GTTATAATCAACAAAACTATATCAGTGAAGTAGAACATCAAAATTCAAAAAGTGTTCAATGGGGAATAAA
AGCTAATTCATTTATCACATCATTAGGTAAAATGTCTGGACATGATCCAAATTTATTTGTTGGATATAAA
CCATATAGTCAAAATCCGAGAGACTATTTTGTGCCAGACAATGAATTACCCCCATTAGTACACAGTGGTT
TCAATCCTTCATTTATTGCAACTGTTTCTCATGAAAAAGGCTCAGGAGATACAAGTGAATTTGAAATAAC
GTATGGCAGAAATATGGATGTTACTCATGCTACTAGAAGAACAACACACTATGGCAATAGTTATTTAGAA
GGATCTAGAATACACAACGCATTTGTAAACAGAAATTACACAGTTAAATATGAAGTGAACTGGAAAACTC
ATGAAATTAAAGTGAAAGGACATAATTGA

>psma1_JQ066321.1:918-983 Staphylococcus aureus strain JP1 Psm alpha-1 (psm alpha-1), Psm alpha-2 (psm alpha-2), Psm alpha-3 (psm alpha-3), and Psm alpha-4 (psm alpha-4) genes, complete cds
ATGGGTATCATCGCTGGCATCATTAAAGTTATCAAAAGCTTAATCGAACAATTCACTGGTAAATAA

>psma2_JQ066321.1:1015-1080 Staphylococcus aureus strain JP1 Psm alpha-1 (psm alpha-1), Psm alpha-2 (psm alpha-2), Psm alpha-3 (psm alpha-3), and Psm alpha-4 (psm alpha-4) genes, complete cds
ATGGGTATCATTGCAGGAATCATTAAATTCATTAAAGGATTAATTGAGAAATTCACTGGTAAGTAA

>psma3_JQ066321.1:1132-1200 Staphylococcus aureus strain JP1 Psm alpha-1 (psm alpha-1), Psm alpha-2 (psm alpha-2), Psm alpha-3 (psm alpha-3), and Psm alpha-4 (psm alpha-4) genes, complete cds
ATGGAATTCGTAGCAAAATTATTCAAATTCTTTAAAGATTTACTTGGTAAATTTTTAGGTAACAACTAA

>psma4_JQ066321.1:1264-1326 Staphylococcus aureus strain JP1 Psm alpha-1 (psm alpha-1), Psm alpha-2 (psm alpha-2), Psm alpha-3 (psm alpha-3), and Psm alpha-4 (psm alpha-4) genes, complete cds
ATGGCTATTGTAGGTACTATCATTAAAATCATCAAAGCAATTATCGACATTTTCGCAAAATAA

>sec4_BA000033.2:851795-852595 Staphylococcus aureus subsp. aureus MW2 DNA, complete genome
ATGAATAAGAGTCGATTTATTTCATGCGTAATTTTGATATTCGCACTTATACTAGTTCTTTTTACACCCA
ACGTATTAGCAGAGAGCCAACCAGACCCTACGCCAGATGAGTTGCACAAATCAAGTGAGTTTACTGGTAC
GATGGGTAATATGAAATATTTATATGATGATCATTATGTATCAGCAACTAAAGTTAAGTCTGTAGATAAA
TTTTTGGCACATGATTTAATTTATAACATTAGTGATAAAAAACTAAAAAATTATGACAAAGTGAAAACAG
AGTTATTAAATGAAGATTTAGCAAAAAAGTACAAAGATGAAGTAGTTGATGTGTATGGATCAAATTACTA
TGTAAACTGCTATTTTTCATCCAAAGATAATGTAGGTAAAGTTACAGGTGGTAAAACTTGTATGTATGGA
GGAATAACAAAACATGAAGGAAACCACTTTGATAATGGGAACTTACAAAATGTACTTATAAGAGTTTATG
AAAATAAAAGAAACACAATTTCTTTTGAAGTGCAAACTGATAAGAAAAGTGTAACAGCTCAAGAACTAGA
CATAAAAGCTAGGAATTTTTTAATTAATAAAAAAAATTTGTATGAGTTTAACAGTTCACCATATGAAACA
GGATATATAAAATTTATTGAAAATAACGGCAATACTTTTTGGTATGATATGATGCCTGCACCAGGCGATA
AGTTTGACCAATCTAAATATTTAATGATGTACAACGACAATAAAACGGTTGATTCTAAAAGAGTGAAGAT
AGAAGTCCACCTTACAACAAAGAATGGATAA

>sea_CP059156.1:2068820-2069593 Staphylococcus aureus strain WKZ-1 chromosome, complete genome
TTAACTTGTATATAAATATATATCAATATGCATGTTTTCAGAGTTAATCGTTTTATTATCTCTATATATT
CTTAATAGTGTATTTGAATTCTGTCCTTGAGCACCAAATAAATCGTAATTAACCGAAGGTTCTGTAGAAG
TATGAAACACGATTAATCCCCTCTGAACCTTCCCATCAAAAACATCAGAGTTATATAAATTATATTTTTC
CTGTAAATAACGTCTTGCTTGAAGATCCAACTCCTGAACAGTTACATTTTTCTTATTCGTTTTAACCGTT
TCCAAAGGTACTGTATTTTGTTTACCGTCTAGCCATAAATTGATTGGCACTTTTTTCTCTTCGGTCAATC
GATTATTATCATGTAACGTTACACCACCATACATGCAAGCTGTTTTGTTTGGTGTACCACCCGCACATTG
ATAACCATAATAAGCACCATATAAGTCTACTTTTTTCCCTTTATATTTATCAACAATATCCTTTGAATCA
AAATCTACTAATAAATCGTTATACCATGAATGATTTGTAAAAAAGCCTTTAAACAATATAGTATGCTGTA
AAAATTGATCGTGACTCTCTTTATTTTCAGTTTTAGCTTTTTCATTGTAATAATAGATTTGTTTAAGATT
GCCTAAAGCTGCTCCCTGCAATTCAGACTTTTTTCGCAAATCTTTTTCATTTATTTCTTCGCTTTTCTCG
CTACCATTTACAAGTGGACTTGTTGTCCACGTTAGGGCAATGAATAAAAGTAGTATAAATGCTGTTTTTT
TCAT

>aur_AP019545.1:2874370-2875899 Staphylococcus aureus KG-22 DNA, complete genome
TTACTCCACGCCTACTTCATTCCATGCTTCATACACCTGTTCAGCTGTTTGCTCGTCATATAAATCTTTA
GCCGCTTGGTATAATGCATCTTTACAATCTTTGAAGTTTGAATTACTTGTTAAGTATTCCGTTAATGCTC
GGTAGTAAATTTGTTCTGATTTAGATTTCCCTATTGCTTGAATCACGTTATAAGCTGCTTTATTTGGAAT
TCCAGAATTCGTATGTACGCCACCATTATCTTTTTCAGTGAATACATAGTCTTTCATATGAGCTGGTTGA
CCAAATTGTTCTGGGTTTGACATGCTGCGTAAAGCGTCCCCCTCTTTTCCAGGTGTGTAGACATCTTCAC
CCATTAAGAAATCCTCGTCATCTACAAAGTATCCAAAAACATCTGAAAAGCTTTCATTTAGAGCGCCTGA
CTGGTCCTTATATTCTAAGTTCGCAGTCTCTTGTGTCACACCGTGTGTTAATTCGTGTGCCACTACGTCA
TTTGCACCCGATAAACTTGTGAATGTGCGACCATCACCATCACCATAGATCATTTTGTCACCAATCCATG
CGGCATTATTTCTGTTATCTTGACCACCGTAGTTATTAACATGCGTTAATGAAACAATTGGACTACCTTG
GTTGTCATATGATTCACGACCAAATGTGTCTTTGTAATAATCATATGTTTGTTTAGCGTAATAATTTGCA
TCTACGCCAGCACGTTGCTCATCTTTTACGAAGTTTTCATCTTCATTAGTAATCAATGTTGCTTGACCTG
TTTGATCATTAAAGCTAAATGCTGATAATTTACCTTGATGCGTTAAATCTTCTAGGCTAAATCCACCGTC
AATACTATTGATATTGATATCTTTTGTATCGCCAAGTACACCTTTTCCTTTACCAGTTTCTGCAGCTTCT
TTAACTAAGTTCATTTTTTCTAAAATTTCGCCAGTTTGAGCATCAATTTTAACTTTCCAATGTGAAATTT
CTGGTGTCACTGTAATTAACTCAACATTATAAACGTATTTATTACTGTCACCATCGATTTCAACTTTGTT
TTCTTTAATGACTTTATCTTTAAGATTTTTCGCTTTATGCTTATCAATCTTAACTGCTTTAAATGCTTTG
TCGGCTGCGTCATCTTTACTTAATGTCACTTTATTCGTTGGCTTTACTTTCTTCGCATCAGTATCCCCAT
TGATTAAAACGACTTTTCCTGATTTGTCTGCGTGTACTTTCACTTCTTTGTCAGGTGCATGAACACCATC
AACACTCGGTTGCAATGTATAATGCGTAAATCCTTTTTTATCAGTTTTTACATCAGTAACAGCGTAATCT
TGATAAATATTTTTTACATTTTCGGATTTAGGCAATTCTTTTAATGCTTTGACCGCATCACTCTTTTGAG
TCACCTCAAATTTAATATCAGAATTAGCTGGTTTATTTTTTGAATCAATCGCTAATGCTGCTGGTGATAA
AGTGCTCAACAATGTTACTGCTGCCATACTTGTAAATGCATATCTTGAAAATTTCCTCAC

>sspA_AF309515.1:354-1364 Staphylococcus aureus serine protease operon, complete sequence
ATGAAAGGTAAATTTTTAAAAGTTAGTTCTTTATTCGTTGCAACTTTGACAACAGCGACACTTGTGAGTT
CTCCAGCAGCAAACGCGTTATCTTCAAAGGCTATGGACAATCATCCACAACAAACGCAGTCAAGCAAACA
GCAAACACCTAAGATTCAAAAAGGCGGTAACCTTAAACCATTAGAACAACGTGAACACGCAAATGTTATA
TTACCAAATAACGATCGTCACCAAATCACAGATACAACGAATGGTCATTATGCACCCGTAACTTATATTC
AAGTTGAAGCACCTACTGGTACATTTATTGCTTCCGGTGTAGTTGTAGGTAAAGATACTCTTTTAACAAA
TAAACACGTCGTAGATGCTACGCACGGTGATCCTCATGCTTTAAAAGCATTCCCTTCTGCAATTAACCAA
GACAATTATCCAAATGGTGGTTTCACTGCTGAACAAATCACTAAATATTCAGGCGAAGGTGATTTAGCAA
TAGTTAAATTCTCCCCTAATGAGCAAAACAAACATATTGGTGAAGTAGTTAAACCAGCAACAATGAGTAA
TAATGCTGAAACACAAGTTAACCAAAATATTACTGTAACAGGATATCCTGGTGATAAACCTGTAGCAACA
ATGTGGGAAAGTAAAGGAAAAATCACTTACCTCAAAGGCGAAGCTATGCAATATGATTTAAGTACAACTG
GTGGTAATTCAGGTTCACCTGTATTTAATGAAAAAAATGAAGTGATCGGAATTCATTGGGGCGGTGTACC
AAATGAATTTAATGGTGCGGTATTTATTAATGAAAATGTACGCAACTTCTTAAAACAAAATATTGAAGAT
ATCCATTTTGCCAACGATGACCAACCTAATAACCCAGATAATCCTGATAACCCTAACAATCCTGATAACC
CTAACAACCCAGATGAACCAAATAACCCTGACAACCCTAACAACCCTGATAATCCAGACAATGGCGATAA
CAATAATTCAGACAATCCAGATGCAGCTTAA

>splA_AMYL01000006.1:31310-32017 Staphylococcus aureus subsp. aureus DSM 20231 14.SASA.1_6, whole genome shotgun sequence
TTATTTTTCAATATTATTTTGAATAAATTCTTTTAATTGTGGTGTGAAATAAACACCGAAATTCTTTTCA
GATTCATCTTTTCCACTACCTGCATATAAAATACCAATCAGTTCATGTTTAGAATTCAATACAGGAGATC
CTGAATTACCTGGTTGTGCATACGCATCAAATTCCATAAACGTTCCACTGATATGGTTAATCGTTCCTGT
CGATTCAAACATTTTATATTTTGTTTGTGCACCCTTTGGATAACCAATAACAGAAATTCTATCTATCACT
TTTGCTCCGTCTGCAAATTTTGTATAACTAACGTTCTTATTAAAATTCAAACCTTCTGTACTTGTTTCAT
GAACATGAACTATCGCAAGGTCTTCTTTTCCGGGATATTCTACAATGTCTTTAACGTCGTAGTTTCCTCC
GCCTTTACCTTTACTCGAATGATGTGCTGATACTCTATTTTTAAAAATATCATTACTTTTAGCGATATGT
TTGTTAGTTACGATTGTATTTTTACCAACAACTACACCAGTACCACCCACAAATGCTACCACTGAATTGT
ATGGTTCCTTAGTTGCATCGGTAATTTCTTTGACATTCTTTTCTGCTTTGGCAATTGAATGAGGCTGATT
AGAAATATTTTCAGCAAAACCAAGAGATGTTAAAATAGTTAAAGCAGTTAAACCTTTAACCATTACATTT
TTATTCAT

>geh_AP019545.1:367931-370006 Staphylococcus aureus KG-22 DNA, complete genome
ATGTTAAGAGGACAAGAAGAAAGAAAGTATAGTATTAGAAAGTATTCAATAGGCGTGGTGTCAGTGTTAG
CGGCTACAATGTTTGTTGTGTCATCACATGAAGCACAAGCCTCGGAAAAAACACCAACGTCCAATGCAGC
GGCACAAAAAGAAACACTAAATCAACCGGGAGAACAAGGGAACGCGATAACGTCACATCAAATGCAGTCA
GGAAAGCAATTAGACGATATGCATAAAGAGAATGGTAAAAGTGGAACAGTGACAGAAGGTAAAGACACGC
TTCAATCATCGAAGCATCAATCAACACAAAATAGTAAAACAATCAGAACGCAAAATGATAATCAAGTAAA
GCAAGATTCTGAACGACAAGGTTCTAAACAGTCACACCAAAATAATGCGACTAATAATACTGAACGTCAA
AATGATCAGGTTCAAAATACCCATCATGCTGAACGTAATGGATCACAATCGACAACGTCACAATCGAATG
ATGTTGATAAATCACAACCATCCATTCCGGCACAAAAGGTATTACCCAATCATGATAAAGCAGCACCAAC
TTCAACTACACCCCCGTCTAATGATAAAACTGCACCTAAATCAACAAAAGCACAAGATGCAACCACGGAC
AAACATCCAAATCAACAAGATACACATCAACCCGCGCATCAAATCATAGATGCAAAGCAAGATGATACTG
TTCGCCAAAGTGAACAGAAACCACAAGTTGGCGATTTAAGTAAACATATCGATGGTCAAAATTCCCCAGA
GAAACCGACAGATAAAAATACTGATAATAAACAACTAATCAAAGATGCGCTTCAAGCGCCTAAAACACGT
TCGACTACAAATGCAGCAGCAGATGCTAAAAAGGTTCGACCACTTAAAGCGAATCAAGTACAACCACTTA
ACAAATATCCAGTTGTTTTTGTACATGGATTTTTAGGATTAGTAGGCGATAATGCACCTGCTTTATATCC
AAATTATTGGGGTGGAAATAAATTTAAAGTTATCGAGGAATTGAGAAAGCAAGGCTATAATGTACATCAA
GCAAGTGTAAGTGCATTTGGTAGTAACTATGATCGCGCTGTAGAACTTTATTATTACATTAAAGGTGGTC
GCGTAGATTATGGCGCAGCACATGCAGCTAAATACGGACATGAGCGCTATGGTAAGACTTATAAAGGAAT
CATGCCTAATTGGGAACCTGGTAAAAAGGTACATCTTGTAGGGCATAGTATGGGTGGTCAAACAATTCGT
TTAATGGAAGAGTTTTTAAGAAATGGTAACAAAGAAGAAATTGCCTATCATAAAGCGCATGGTGGAGAAA
TATCACCATTATTCACTGGTGGTCATAACAATATGGTTGCATCAATCACAACATTAGCAACACCACATAA
TGGTTCACAAGCAGCTGATAAGTTTGGAAATACAGAAGCTGTTAGAAAAATCATGTTCGCTTTAAATCGA
TTTATGGGTAACAAGTATTCGAATATCGATTTAGGATTAACGCAATGGGGCTTTAAACAATTACCAAATG
AGAGTTACATTGACTATATAAAACGCGTTAGTAAAAGCAAAATTTGGACATCAGACGATAATGCTGCCTA
TGATTTAACGTTAGATGGCTCTGCAAAATTGAACAACATGACAAGTATGAATCCTAATATTACGTATACG
ACTTATACAGGTGTGTCTTCACATACTGGTCCATTAGGTTATGAAAATCCTGATTTAGGTACATTTTTCT
TAATGGATACAACGAGTAGAATTATTGGTCATGATGCAAGAGAAGAATGGCGTAAAAATGATGGTGTCGT
ACCAGTGATTTCGTCGTTACATCCATCCAATCAACCATTTATTAATGTTACGAATGATGAACCTGCCACA
CGCAGAGGTATCTGGCAAGTTAAACCAATCATACAAGGATGGGATCATGTCGATTTTATCGGTGTGGACT
TCCTGGATTTCAAACGTAAAGGTGCAGAACTTGCCAACTTCTATACAGGTATTATAAATGACTTGTTGCG
TGTGGAAGCGACTGAAAGTAAAGGAACACAATTGAAAGCAAGTTAA

>coa_AP017922.1:215668-217620 Staphylococcus aureus DNA, complete genome, strain: JP080
ATGAAAAAGCAAATAATTTCGCTAGGCGCATTAGCAGTTGCATCTAGCTTATTTACATGGGATAACAAAG
CAGATGCGATAGTAACAAAGGATTATAGTGGGAAATCACAAGTTAATGCTGGGAGTAAAAATGGGAAACA
AATTGCAGATGGATATTATTGGGGAATAATTGAAAATCTAGAGAACCAGTTTTACAATATTTTTCATTTA
TTGGATCAGCATAAATATGCAGAAAAAGAATATAAAGATGCAGTAGATAAATTAAAAACTAGAGTTTTAG
AGGAAGACCAATACCTGCTAGAAAGAAAAAAAGAAAAATACGAAATTTATAAAGAACTATATAAAAAATA
CAAAAAAGAGAATCCTAATACTCAGGTTAAAATGAAAGCATTTGATAAATACGATCTTGGCGATTTAACT
ATGGAAGAATACAATGACTTATCAAAATTATTAACAAAAGCATTGGATAACTTTAAGTTAGAAGTAAAGA
AAATTGAATCAGAGAATCCAGATTTAAGACCATATTCTGAAAGTGAAGAGAGAACAGCATATGGTAAAAT
AGATTCACTTGTTGATCAAGCATATAGTGTATATTTTGCCTACGTTACAGATGCTCAACATAAAACAGAA
GCATTAAATCTTAGGGCAAAAATAGATTTGATTTTAGGTGATGAAAAAGATCCAATTAGAGTGACGAATC
AACGTACTGAAAAAGAAATGATTAAAGATTTAGAATCTATTATTGATGATTTCTTCATTGAAACAAAGTT
GAATAGACCTCAACACATTACTAGATATGATGGAACTAAACATGATTACCATAAACATAAAGATGGATTT
GATGCTCTAGTTAAAGAAACAAGAGAAGCGGTTTCTAAGGCTGACGAATCTTGGAAAACTAAAACTGTCA
AAAAATACGGGGAAACTGAAACAAAATATCCTGTTGTAAAAGAAGAGAAGAAAGTTGAAGAACCTCAATC
ACCTAAAGTTTCTGAAAAAGTGGATGTTCAGGAAACGGTTGGTACAACTGAAGAAGCACCATTACCAATT
GCGCAACCACTAGTTAAATTACCACAAATTGGGACTCAAGGCGAAATTGTAAAAGGTCCCGACTATCCAA
CTATGGAAAATAAAACGTTACAAGGTGTAATTGTTCAAGGTCCAGATTTCCCAACAATGGAACAAAACAG
ACCATCTTTAAGTGACAATTATACACAACCATCTGTGACTTTACCGTCAATTACAGGTGAAAGTACACCA
ACGAACCCTATTTTAAAAGGTATTGAAGGAAACTCATCTAAACTTGAAATAAAACCTCAAGCAACTGAAA
CAACAGAAGCATCACATTATCCAGCGAGACCGCAATTTAACAAAACACCTAAATATGTTAAATATAGAGA
TGCTGGTACAGGTATCCGTGAATACAACGATGGAACATTTGGATATGAGGCGAGACCAAGATTCAATAAG
CCATCAGAAACAAATGCATATAACGTAACAACACATGCAAACGGCCAAGTATCATATGGCGCTCGCCCGA
CACAAAACAAGCCATCAGAAACAAATGCATACAACGTAACAACAAATCAAGATGGCACAGTATCATATGG
CGCTCGCCCGACACAAAACAAGCCAAGCAAAACAAACGCATATAACGTAACAACACATGCAAATGGTCAA
GTATCATACGGTGCTCGTCCGACATACAAGAAGCCAAGCGAAACGAACGCATATAACGTAACAACACATG
CAAACGGCCAAGTATCATATGGCGCTCGCCCAACACAAAACAAGCCAAGTAAAACAAATGCATATAACGT
AACAACACATGCAAATGGTCAAGTGTCATACGGTGCTCGTCCGACATACAAGAAGCCAAGCGAAACAAAT
GCATACAATGTAACAACACATGCAGATGGTACTGCGACATATGGGCCTAGAGTAACAAAATAA

>sak_AP019545.1:2110035-2110526 Staphylococcus aureus KG-22 DNA, complete genome
TTATTTCTTTTCTATAACAACCTTTGTAATTAAGTTGAATCCAGGGTTTTTAATATGCTCTGATAAATCT
GGGACAACAAAACCTTTTTCTGTTATAGGGAAAGACTTCGTTTCTTCTTTTTTCTTATTCTTATCATAAT
AAGTGACTTCGATCTTTGCGCTTGGATCTAATTCAACTACTCTAAACTCTTTATATGCTGTCGCATCTAA
TGCCCATTCGACATAGTATTCAATTTTTTCTTTTGTAAGTGTAGTCCCAGGTTTAATAGGAAACTCGACA
TAATGAGGGGATAGCAATTCATTTCCTTTACTATCAACTCCAGTCACATTTACCATCAAATACGGGCCTG
TTGGTTCAAAATAACTCGCGTCATCGCCTTTTTTATATTTTCCTTTGTCGAATGAACTTGATGCACTTAC
CTCATTAGTAATTGAAGAAAATGAGAATAATAACAATAAAACAGTTAAAAATAATAAACTTCTTTTGAGC
AT

>sbi_AMYL01000012.1:108538-109848 Staphylococcus aureus subsp. aureus DSM 20231 14.SASA.1_12, whole genome shotgun sequence
ATGAAAAATAAATATATCTCGAAGTTGCTAGTTGGGGCAGCAACAATTACGTTAGCTACAATGATTTCAA
ATGGGGAAGCAAAAGCGAGTGAAAACACGCAACAAACTTCAACTAAGCACCAAACAACTCAAAACAACTA
CGTAACAGATCAACAAAAAGCTTTTTATCAAGTATTACATCTAAAAGGTATCACAGAAGAACAACGTAAC
CAATACATCAAAACATTACGCGAACACCCAGAACGTGCACAAGAAGTATTCTCTGAATCACTTAAAGACA
GCAAGAACCCAGACCGACGTGTTGCACAACAAAACGCTTTTTACAATGTTCTTAAAAATGATAACTTAAC
TGAACAAGAAAAAAATAATTACATTGCACAAATTAAAGAAAACCCTGATAGAAGCCAACAAGTTTGGGTA
GAATCAGTACAATCTTCTAAAGCTAAAGAACGTCAAAATATTGAAAATGCGGATAAAGCAATTAAAGATT
TCCAAGATAACAAAGCACCACACGATAAATCAGCAGCATATGAAGCTAACTCAAAATTACCTAAAGATTT
ACGTGATAAAAACAACCGCTTTGTAGAAAAAGTTTCAATTGAAAAAGCAATCGTTCGTCATGATGAGCGT
GTGAAATCAGCAAATGATGCAATCTCAAAATTAAATGAAAAAGATTCAATTGAAAACAGACGTTTAGCAC
AACGTGAAGTTAACAAAGCACCTATGGATGTAAAAGAGCATTTACAGAAACAATTAGACGCATTAGTTGC
TCAAAAAGATGCTGAAAAGAAAGTGGCGCCAAAAGTTGAGGCTCCTCAAATTCAATCACCACAAATTGAA
AAACCTAAAGTAGAATCACCAAAAGTTGAAGTCCCTCAAATTCAATCACCAAAAGTTGAGGTTCCTCAAT
CTAAATTATTAGGTTACTACCAATCATTAAAAGATTCATTTAACTATGGTTACAAGTATTTAACAGATAC
TTATAAAAGCTATAAAGAAAAATATGATACAGCAAAGTACTACTATAATACGTACTATAAATACAAAGGT
GCGATTGATCAAACAGTATTAACAGTACTAGGTAGTGGTTCTAAATCTTACATCCAACCATTGAAAGTTG
ATGATAAAAACGGCTACTTAGCTAAATCATATGCACAAGTAAGAAACTATGTAACTGAGTCAATCAATAC
TGGTAAAGTATTATATACTTTCTACCAAAACCCAACATTAGTAAAAACAGCTATTAAAGCTCAAGAAACT
GCATCATCAATCAAAAATACATTAAGTAATTTATTATCATTCTGGAAATAA

>spa_JQ066313.1:171-1535 Staphylococcus aureus strain JP1 Spa (spa) gene, complete cds
TTATAGTTCGCGACGACGTCCAGCTAATAACGCTGCACCTAAGGCTAATGATAATCCACCAAATACAGTT
GTACCGATGAATGGATTTTCTTCACCAGTTTCTGGTAATGCTTGAGCTTTGTTAGCATCTGCATGGTTTG
CTGGTTGCTTCTTATCAACAACAAGTTCTTGACCAGGTTTGATCATGTTTTTATCAGCTAATTTGTTATC
TGCAGCAATTTTGTCAGCAGTAGTGCCGTTTGCTTTTGCAATGTCATTTACTGTATCACCAGGTTTAACG
ACATGTACTCCGTTACCATCTTCTTTACCAGGTTTGTTGCCATCTTCTTTGCCAGGCTTGTTGCCGTCTT
CTTTACCAGGTTTTTTGTTGTCTTCTTTACCAGGCTTGTTGCCATCTTCTTTACCAGGTTTTTTGTTGTC
TTCTTTACCAGGCTTGTTGCCGTCTTCTTTGCCAGGCTTGTTGTTGTCTTCTTTACCAGGCTTGTTATTG
TCTTCTTTGCCAGGCTTGTTATTGTCTTCCTCTTTTGGTGCTTGAGCATCGTTTAGCTTTTTAGCTTCTG
CTAAAATTTCTTTGCTCACTGAAGGATCGTCTTTAAGGCTTTGGATGAAGCCGTTACGTTGTTCTTCAGT
TAAGTTAGGTAAATGTAAAATTTCATAGAAAGCATTTTGTTGTTCTTTGTTGAATTTGTTGTCAGCTTTT
GGTGCTTGAGCATCATTTAGCTTTTTAGCTTCTGCTAAAAGGTTAGCGCTTTGGCTTGGGTCATCTTTTA
GGCTTTGGATGAAACCATTGCGTTGTTCTTCGTTTAAGTTAGGYAWATKYAAGATTTCATAGAAAGCATT
TTGTTGTTCTTTGTTGAAWTTGTTATCMGCTTTCGGTGCTTGAGATTCGTTTAATTTTTTAGCTTCACCT
AAAACGTTAGTGCTTTGGCTTGGGTCGTCTTTAAGACTTTGAATGAAGCCGTTACGTTGCGCTTCGTTTA
AGTTAGGCATGTTCAAGATTTCATAGAAGGCGCTTTGTTGATCTTTGTTGAAGTTATTTTGTTGCGCATC
AGCTTTTGGAGCTTGAGAGTCATTAAGTTTTTGAGCTTCACCTAAAACGTTAGCACTTTGGCTTGGATCA
TCTTTAAGGCTTTGGATAAAACCATTGCGTTGATCAGCATTTAAGTTAGGCATATTTAAGACTTGATAAA
AAGCATTTTGTTGAGCTTCATCGTGTTGCGCAGCATTTGCAGCAGGTGTTACGCCACCAGATATAAGTAA
TGTACCTAAAGTTACAGATGCAATACCTACACCTAGTTTACGAATTGAATAAATGTTTTTCTTTTTCAAA
TTAATACCCCCTGTATGTATTTGTAAAGTCATCAT

>capG_AP018923.1:151273-152397 Staphylococcus aureus JMUB3031 DNA, complete genome
ATGGAAAAACTAAAATTAATGACAATAGTTGGTACAAGGCCTGAAATCATTCGTTTATCATCAACGATTA
AAGCATGTGATCAATATTTTAATCAGATATTAGTACACACTGGTCAAAATTATGATTATACATTGAATCA
AATTTTCTTTGATGATTTGGAATTGAGACAACCGGACCACTACTTAGAGGCAGTTGGAAGTAACCTTGGA
GAAACGATGGGGAATATTATTGCGAAGACATATGACGTTTTATTACGCGAACAACCAGATGCACTTTTAA
TTCTTGGTGATACAAATAGTTGTTTAGCAGCAGTATCTGCTAAACGATTAAAGATTCCTGTGTTCCACAT
GGAAGCGGGTAATAGATGCTTTGATCAGAATGTACCTGAAGAAATCAATCGTAAAATTGTTGACCATGTC
AGTGATGTGAATCTACCTTATACGGAACATAGCAGACGTTATTTATTAGATGAAGGCTTCAATAAAGCGA
ATATCTTTGTGACAGGATCACCGATGACAGAAGTGATAGAAGCGCATCGAGATAAAATTAATCACAGTGA
CGTTTTAAATAAACTAGGATTAGAACCGCAACAATACATTTTAGTATCTGCGCATAGAGAAGAGAATATC
GATAATGAAAAGAATTTTAAATCATTAATGAATGCGATAAATGATATTGCCAAAAAGTATAAAATGCCTG
TGATTTATTCAACGCATCCAAGAAGTTGGAAGAAAATTGAAGAAAGTAAATTTGAATTTGATCCATTAGT
TAAAAAGTTAAAGCCATTTGGTTTCTTTGATTATAATGCATTGCAAAAAGATGCATTTGTTGTGCTATCA
GATAGTGGAACATTGTCAGAAGAGTCGTCTATTTTGAAGTTCCCTGGTGTCCTTATTCGAACTTCCACAG
AAAGACCGGAAGTACTAGATAAAGGTACGGTTATTGTAGGTGGTATTACCTATAACAATCTAATCCAATC
CGTTGAACTAGCAAGAGAGATGCAAAACAATAACGAACCGATGATTGATGCTATTGATTATAAAGACACT
AACGTTTCGACAAAGGTAGTTAAAATTATTCAAAGCTATAAAGATATTATCAATCGAAATACTTGGAGGA
AATGA

>icaA_AF086783.1:2330-3568 Staphylococcus aureus intercellular adhesion locus, partial sequence
TTGCAATTTTTTAACTTTTTGCTTTTTTATCCTGTATTTATGTCTATTTACTGGATTGTCGGTTCAATTT
ATTTCTATTTCACCAGAGAAATTAGATATTCATTGAACAAGAAGCCTGACATAAATGTGGATGAATTAGA
AGGCATTACATTTTTACTTGCCTGTTATAACGAAAGTGAAACGATTGAAGATACGTTGTCTAATGTTCTT
GCACTCAAATACGAGAAGAAAGAAATTATTATCATTAATGATGGAAGTTCAGATAATACAGCAGAACTCA
TCTATAAAATCAAAGAAAATAATGACTTTATTTTCGTCGATTTACAAGAAAACAGAGGTAAAGCCAACGC
ACTCAATCAAGGCATTAAACAGGCTTCATATGATTATGTAATGTGCTTGGATGCAGATACTATCGTTGAT
CAAGATGCACCATATTATATGATTGAGAATTTCAAACATGATCCAAAACTTGGTGCGGTTACAGGTAATC
CTAGAATTCGAAATAAGAGTTCTATTTTAGGTAAAATTCAAACGATAGAATATGCAAGTTTAATTGGCTG
TATTAAGCGAAGTCAGACACTTGCTGGCGCAGTCAATACTATTTCGGGTGTCTTCACTCTATTTAAAAAA
AGTGCAGTTGTCGACGTTGGCTACTGGGATACTGATATGATTACCGAAGATATTGCAGTTTCTTGGAAAT
TGCATTTACGTGGATATCGTATTAAGTATGAACCGCTTGCCATGTGTTGGATGTTGGTTCCAGAAACATT
GGGAGGTCTTTGGAAGCAACGCGTGAGATGGGCTCAAGGGGGACACGAAGTATTACTACGAGACTTTTTT
AGCACAATGAAAACGAAAAGGTTTCCTTTATATATTTTGATGTTTGAGCAAATCATCTCGATTTTATGGG
TATATATAGTGCTTCTATATTTAGGCTATTTGTTCATAACAGCAAACTTCTTAGACTATACATTTATGAC
ATATAGTTTTTCAATATTTCTACTATCATCATTTACTATGACTTTTATAAACGTTATTCAATTTACAGTC
GCACTCTTTATTGATAGTCGCTACGAGAAAAAGAATATGGCTGGACTCATATTTGTAAGTTGGTATCCGA
CAGTATACTGGATTATTAACGCAGCAGTAGTTCTTGTCGCATTTCCAAAAGCATTAAAACGTAAGAGAGG
TGGTTACGCAACATGGTCAAGCCCAGACAGAGGGAATACCCAACGCTAA

>sdrC_AJ005645.1 Staphylococcus aureus sdrC gene
ATGAATAATAAAAAGACAGCAACAAATAGAAAAGGCATGATACCAAATCGATTAAACAAATTTTCGATAA
GAAAGTATTCTGTAGGTACTGCTTCAATTTTAGTAGGGACAACATTGATTTTTGGGTTAAGTGGTCATGA
AGCTAAAGCGGCAGAACATACGAATGGAGAATTAAATCAATCAAAAAATGAAACGACAGCCCCAAGTGAG
AATAAAACAACTAAAAAAGTTGATAGTCGTCAACTAAAAGACAATACGCAAACTGCAACTGCAGATCAGC
CTAAAGTGACAATGAGTGATAGTGCAACAGTTAAAGAAACTAGTAGTAACATGCAATCACCACAAAACGC
TACAGCTAATCAATCTACTACAAAAACTAGCAATGTAACAACAAATGATAAATCATCAACTACATATAGT
AATGAAACTGATAAAAGTAATTTAACACAAGCAAAAGATGTTTCAACTACACCTAAAACAACGACTATTA
AACCAAGAACTTTAAATCGCATGGCAGTGAATACTGTTGCAGCTCCACAACAAGGAACAAATGTTAATGA
TAAAGTACATTTTTCAAATATTGACATTGCGATTGATAAAGGACATGTTAATCAGACTACTGGTAAAACT
GAATTTTGGGCAACTTCAAGTGATGTTTTAAAATTAAAAGCAAATTACACAATCGATGATTCTGTTAAAG
AGGGCGATACATTTACTTTTAAATATGGTCAATATTTCCGTCCAGGATCAGTAAGATTACCTTCACAAAC
TCAAAATTTATATAATGCCCAAGGTAATATTATTGCAAAAGGTATTTATGATAGTACAACAAACACAACA
ACATATACTTTTACGAACTATGTAGATCAATATACAAATGTTAGAGGTAGCTTTGAACAAGTTGCATTTG
CGAAACGTAAAAATGCAACAACTGATAAAACAGCTTATAAAATGGAAGTAACTTTAGGTAATGATACATA
TAGCGAAGAAATCATTGTCGATTATGGTAATAAAAAAGCACAACCGCTTATTTCAAGTACAAACTATATT
AACAATGAAGATTTATCGCGTAATATGACTGCATATGTAAATCAACCTAAAAATACATATACTAAACAAA
CGTTTGTTACTAATTTAACTGGATATAAATTTAATCCAAATGCAAAAAACTTCAAAATTTACGAAGTGAC
AGATCAAAATCAATTTGTGGATAGTTTCACCCCTGATACTTCAAAACTTAAAGATGTTACTGATCAATTC
GATGTTATTTATAGTAATGATAATAAAACAGCTACAGTCGATTTAATGAAAGGCCAAACAAGCAGCAATA
AACAATACATCATTCAACAAGTTGCTTATCCAGATAATAGTTCAACAGATAATGGAAAAATTGATTATAC
TTTAGACACTGACAAAACTAAATATAGTTGGTCAAATAGTTATTCAAATGTGAATGGCTCATCAACTGCT
AATGGCGACCAAAAGAAATATAATCTAGGTGACTATGTATGGGAAGATACAAATAAAGATGGTAAACAAG
ATGCCAATGAAAAAGGGATTAAAGGTGTTTATGTCATTCTTAAAGATAGTAACGGTAAAGAATTAGATCG
TACGACAACAGATGAAAATGGTAAATATCAGTTCACTGGTTTAAGCAATGGAACTTATAGTGTAGAGTTT
TCAACACCAGCCGGTTATACACCGACAACTGCAAATGTAGGTACAGATGATGCTGTAGATTCTGATGGAC
TAACTACAACAGGTGTCATTAAAGACGCTGACAACATGACATTAGATAGTGGATTCTACAAAACACCAAA
ATATAGTTTAGGTGATTATGTTTGGTACGACAGTAATAAAGATGGTAAACAAGATTCGACTGAAAAAGGA
ATTAAAGGTGTTAAAGTTACTTTGCAAAACGAAAAAGGCGAAGTAATTGGTACAACTGAAACAGATGAAA
ATGGTAAATACCGCTTTGATAATTTAGATAGTGGTAAATACAAAGTTATCTTTGAAAAACCTGCTGGCTT
AACTCAAACAGGTACAAATACAACTGAAGATGATAAAGATGCCGATGGTGGCGAAGTTGATGTAACAATT
ACGGATCATGATGATTTCACACTTGATAATGGCTACTACGAAGAAGAAACATCAGATAGCGACTCAGATT
CTGACAGCGATTCAGACTCAGATAGCGACTCAGATTCAGATAGCGACTCAGATTCAGACAGCGATTCAGA
CAGCGACTCAGACTCAGATAGCGATTCAGATTCAGACAGCGACTCAGACTCAGACAGCAATTCAGACTCG
GATAGCGACTCAGACTCAGATAGCGACTCAGATTCGGATAGCGACTCAGACTCAGATAGCGATTCAGATT
CAGATAGCGATTCGGACTCAGACAGTGATTCAGATTCAGACTCAGATAGCGACTCAGATTCTGACAGCGA
TTCAGACTCAGACAGCGACTCAGACTCAGACAGTGATTCAGATTCAGACAGCGACTCAGATTCAGATAGC
GACTCAGACTCAGATAGCGACTCAGACTCAGATAGCGACTCAGACTCGGATAGCGATTCAGATTCAGACA
GCGACTCAGATTCAGATAGCGATTCGGACTCAGACAACGACTCAGATTCAGATAGCGATTCAGATTCAGA
TGCAGGTAAACATACTCCGGCTAAACCAATGAGTACGGTTAAAGATCAGCATAAAACAGCTAAAGCATTA
CCAGAAACAGGTAGTGAAAATAATAATTCAAATAATGGCACATTATTCGGTGGATTATTCGCGGCATTAG
GATCATTATTGTCATTCGGTCGTCGTAAAAAACAAAATAAATAA

>clfA_CP058615.1:2089891-2092692 Staphylococcus aureus strain 110900 chromosome, complete genome
TTATTTCTTATCTTTATTTTCTTTTTTTCTTCTGAAAAGTAGTAATGAACCTATTGATGCTAATAATCCC
CAAATTAGTGACGTATTTGCTTCATCTTCAGAACCTGTATCTGGTAATGGTTCTTTACTATCTTTAGCCT
CATTTTTATTAGAAGCATTAGTACCATTTTTAGGTGAATTAGGCGGAACTACATTATTGTTAGAACCTGA
CTCGGAATCGCTATTTGAATCACTTTCTGAGTCGGAATCACTTGATGAATCGGAGTCACTACCTGAGTCT
GAATCACTCGCTGAATCCGAGTCACTATCTGAATCTGAGTCACTGTCTGAGTCGCTGTCTGAATCTGAAT
CGCTGTCTGATTCTGAATCGCTGTCTGATTCTGAATCGCTATCTGAGTCCGAATCGCTATCTGAATCCGA
GTCGCTATCCGAGTCTGAGTCGCTATCTGAATCCGAGTCACTGTCGGAGTCGGAATCACTATCTGAATCC
GAATCACTCGCTGAATCCGAATCACTGTCTGAGTCTGAGTCACTGTCGGAATCTGAGTCACTGTCGGAAT
CTGAATCGCTATCTGAATCCGAGTCACTGTCGGAATCTGAGTCACTGTCGGAATCTGAATCGCTATCTGA
ATCTGAATCGCTGTCTGAATCTGAATCGCTGTCGGAATCTGAGTCGCTATCTGAGTCGGAATCGCTATCT
GAGTCGGAATCACTGTCGGAATCTGAATCGCTGTCTGAGTCGGAATCACTGTCGGAGTCAGAATCGCTGT
CTGAGTCGGAATCACTGTCGGAATCTGAATCGCTATCTGAATCTGAATCGCTATCTGAATCTGAGTCACT
GTCTGAGTCAGAATCGCTATCTGAATCTGAGTCACTGTCGGAATCTGAGTCACTGTCTGAGTCAGAATCG
CTATCTGAATCCGAGTCATTGTCTGAGTCGGAATCGCTCGCTGAGTCGGAATCGCTTGCTGAATCTGAAT
CACTCGCTGAGTCTGAATCACTTGCTGAATCTGAATCACTCGCTGAATCTGAACCACTATCTGATGTAGA
ATCACTACCCGAATCTGAACCGCTATCTGAATTAGAATCGCTGCCAGAATCTGAACCTGGGTCAGAATCT
GAATCCTCTGGAATTGGTTCAATTTCACCAGGCTCATCAGGTTGTTCAGGAACAACTGGTTTATCGATAC
CGTCACCAGAACCTGATCCGTTATTAAATGCTACTTCGTTGTCCCATGACATAGAGCGCCAAATTATATT
CGAGTTATACCCATATAAAGTTGAACGTAAAGCTAAATCACCTTTGCTATTCGGATCAATATGACCATTA
ACAACTACTATATACGGTGTTGTAATTTGATCATCAGGCGTATTAAACTCTACTTTATATTGATTTGGAT
TTGGGAATGTAATATTCACACTATTAGTGACATCCTCAAAGTTTTCTGGATTCACAAAGTAACTTTCAGA
TAAATCAGCTGCATTATCTACTTTATATACTTTAATACTTGTATTTTGCTGATCTATTAATGCATTACTA
TCCGTATTTGGTTTTAAATTACCTGTTAAAACCGGCGCAATAACGTTATCTCCACTTGGATTGACATAAA
TTGTCTGACGATACGTATTATTTGTTTTATCGATTTGGTCAATTGTACCTTTAATAGATAAGTTATAAAA
CTTACCATATTTTTCATAATCTACTAATACTGTTTTGTTTGCTGTTGTACTACCTATGCCAGTAGCCAAT
GTCACATTACCTGTCTTTTTAACATTTTCAGGGTCAATATAAGCGGGCATGGTCAAAGTTGCTTTTACAT
CATCTTTAGTATTTACATAGTCTGTAAATGTATAAATAACATTACCATCACTATCGATTACACCATTTGC
CAATACTTGATCTCCAGCCATAATTGGTGGCACTTTAGCAGTTGAAGTTACACCATTTAAGTTTAATTCT
TTAGGTACAGTTATTTTGAATGTGTCACCTTTAACAGCAGAATTAGGCACTGAAAAACCATAATTCAGTT
TGACATAACCTGCTTGGTGCGGATACACAGTCGTACCAGAGTCAATACCAACTGTCACATTCGTCAACTG
ATTCGTAATATCTGTGCCAGCTGCCGGTGCATCTGCAGCTACTGCCGCTAAACTAAATGCTCTCATTCTA
GGCGCACTTGTATTAACCGCTTGATTAACTACATCTTTATTACTTGCATCTGTACTCTGTGGAGCTGATT
CATTGTTTGAAGGTGTTGCTTCAGTTGAAGTATCTTGCGTTGTTGAAACATTTTCCGCATTTGTAGAATT
TTGAGGTGAATTTACAGATGATACTGTATTAGTATCATTAGAAGTCGTTTCATTACTTGTTTGATTCACT
AATTCCTCCGCATTTGTATTGCTTGATTGAGTTGTTGCCGGTGTATTAGCTTGATTCGTTGTCGTAGTAG
TAGCTTCACCAGTTACCGGCGTTTCTTCCGTAGTTGCATTTGTTGATGATGATTGTGTCGTTTCCTGTTG
TGCTGGATTTTGCGCCACACTCGTTTCGCCATTATTAGTGTTTGACGATGTTTTAGTATCACTCACGTTT
GTGTCGTCTGTTTTAGGTGCAGCACTAACGCTACTTGAATCATTACTTTTGCTTTCGTTACTTGCGCTAT
CAGATTGCGTAACACTATTTTCACTTGCATCTGCTTCTTTACTGCTGAGTAGTCCAAAACCGATTAACGT
ACCTACAAGCACTGAAGCCACGCCAATCGATTTTTTCCGAATTGCGTGTTTTTCTTTTTTCTTCATATTC
AT

>fnb_BA000033.2:2580655-2583702 Staphylococcus aureus subsp. aureus MW2 DNA, complete genome
TTATGCTTTGTTATTCTTTTTATTTCTGCGTAATAATGCTAAACCTAGAATGCTGAATAATCCGCCGAAC
AACATACCTTTGTTTGTTGATTCTTCTCCACCTGTTTCAGGTAGTTCAGATTTCTTAGATTGTGCTTTTT
TAGTTGGTGCCACTGCTTTAACCTTTTCATTGATTTCAATAACAGGTGTTACTACTTTACCTTGTTCCAC
TGGTTTAGAAGGCTTTTTAGGTTCTTCTTTTGCGGGTGGTACTGGTTTACCAGGTTCAGCTGGTACCTCT
GGTGTTGGCGGTGTTGGTGTTTCTGGCTCACTCGGCACTTCTGGTGTCGGTGGTGTTGGTGTTTCCGGCT
CACTTGGTACTTCCGGAGTCGGTGGTGTTGGTGTTTCCGGCTCACTTGGTACTTCTGGTGTCGGTGGTGT
TGGCGGCGTTGTATCTTCTTCAATCGTTTGTTGACCTTCATTTTGACCGCTTACTTTTGGAAGTGTATCT
TCTTCAAAATCAACACTGTTGTGTCCACCGAATTGATAATTTGGTTTATCTTTGTTTGTATCTTCTTCAA
TAATTTCAGTGTGCTTATTGAATCCATGAATTTGTGGCACACTGTCGAAGTCGATATCAATGATATTACC
ACCTTGTTCATACTTAGGTTTGTCTTTCTCTGTATCTTCTTCGAATGACTGGTTACCATTATTTTGACCT
TGGATTTGAGGTACACTGTCGAAATCGATATCTACGATATTGCCACCTTGTTCATATTTAGGTTTGTCTT
CTTCTGTGTCTTCCTCGAATGACTGGTTACCGCTATTTTGGCCACCTTCATAACCTAATTCACTCTTAAT
ATCAACATGACTATTTTCTTCGATTTCTTCAATCACGCCATAATTACCGTGACCATTTTCAGTTCCTAAA
CCAGAATGAGAAATATGATGATTGTTTTCAGTGATTTCCTCGATTGGACCTTGAGCTTGACCATGTTCTT
CTGGTAGTTCATCCACTAGTTCAATCAGATTACTTTCAGTCGTATATTCTTTCGTATCTTCAATTGTTGT
ATGATCGCTCACTGCGCCAGTTACAATACCTTTTGTAGACTCTTCGTCAAATTCAACTAAGTTAGACTCA
GTAGTAACCTGACCACCACCTGGATTTGTATCCTCTTCATATTCAACAACATCAGCGTGATGTTTTGAAT
TTTCATGTGTCGATTCTTCAAAGTCAATTGGATTTGATTCCTCAGAGGACTCAGTGTATCCTCCAACGTG
ACCCGCTTCACTATCCACAGCAGTATGGTAATCGATATCAATAGCTGATGAATCCGTTTCTTCTATTGTT
TCAATATACCCATCAACATAACCACCCTCACCATCTATAGCTGTGTGGTAATCAATGTCAAGCGGTGTAT
TGTCTTGATTTTCTTCTGTTTCAATAATTTGCTTGGCATCGTACTGCCCGCTCATAGTTCCTTTTGCAGT
ATCTTCTTTATATTCAAAATCATTATTTTGAATAATTTGTCCATTTTTACCATTGCCGTCAGCTTTATTG
CTATATAAAACTAAACCATTATCCCAAGTTAAACGATATCCCCCATAAACATAGTAAGATTTATATGCTC
GTTCTGGATACCCATATAATTCAGTTCTAAAATTAACCTGATCTGACCCTTGCAAATATTCACCTGTATA
ATGAATGACATACGTTTTATCCAACTTATCTAAATTCAATGAGTAACTACCATTGTCTTGCACACTCAAT
TTTCCATTCATTTCCTTTGTTACATCTTTGAATTTGTTAGTATCTGATGTATTTGCATAAACACTTTGTG
GCAATTCATCTTTTTTCCCTAGATATTCATATACTTTAACAGTAGGTTGTCCACCAGCTAAATTACTACC
TTCAGTCAACGTCCCTGTTACTGATACAGTGTTTGACTGGTTTCCATTCATTGGCTTAATATAAGCTATA
TGTGTAAATTTATTAGATTCTTTATTAAATGTTTCAATTGATCCATTTACATTTGTATAACTATTGCTAA
CACCTGGATTATAAACAACTGGTATTGTTTTTTCTGTTTCTTCACCATTTAATTTAGAAGTAATCTTTTG
TTCTCCATTGCTTTGTACAGTTTTAGGGTCAATAAATAAGTTGATTTCTAAATTAGCTGTTACCTCTACC
TTGTGTTCAATTTCGTTAGTAAATGTATATCTTATGTTACCATTCCCTAAGATCTCACCTGTAGCCATTA
CAACTGAGCCATTTTTAATCTCTGGTACCTTTCTAGCTGTTGAAACCCCATAAGTATTTACATTATTTGA
TAATGTAAAATCAAAATAATCTCCTCTTTTTAATCCATCTGCGAATTTCAATTTGTATTTCAATACGACA
CGTTGACCAGCATGTGGCTCTACTTTATTTCCTTGAGGTGCCTCAATAGAACCACTTTCTACTGTAACTT
TACTTGTCACATCTGTACCCGTTTCCACTTTCTCGTCACTAGCTTCCTTAGCTTCAACTACGTCTGCTGA
TCTTGTCACACGTGGTTTACTTTCTGATGCCGTTCTTGGCTGTGCCACTTCAACTTGTGTTTCTGCGACT
TGATTTTGTGTGGCCTTTTTAGGTGTTAAATCTACTTGTCTTTGATCTCCGCTATTGTCTTGAGATTGTG
TTGTTTCCTTAACTTGAGGTTTCGCTTCTTCCTTAACTACCTCTTCTTTAACTGTTTCTAAATTTGCTGG
TTGTGCAGTTTGTGGTGCTTGTACTGCTTTTGGTGCTTCTTCAGTTGTTACTTGTGTTGCGTTTGACGGT
TGTTCTGTTGCTGTTGCGCTGTATGATTGTGTTTCATCTATAGTATTAACGTTAGTTGTAGTTGTTTGTG
TTTCGTTTACTTTATTTTCAGTAGCTGAATTCCCATTTTCTTCTACTGTAGTTGTCTTTTGTTCTGATGC
TGCAGCTTCTTTATCTTGTCCCATCCCAACAACGATCATTGTTCCTAAGAATACTGATGCTGCTCCCAAT
TTATGTTTTCTAATGCCGTACCTAAGATTGTTTTTCAC

>scin_AP017922.1:1431246-1431596 Staphylococcus aureus DNA, complete genome, strain: JP080
TTAATATTTACTTTTTAGTGCTTCGTCAATTTCGTTATAAATCTTTTGAAGTTGATATTTTGCTTCTGAC
ATTTTCTTAAAGTCTTTTGACTTAAGAGCATACATTGCTTTTAGACCTGAAATTTTTATAGTTCGCTTAT
AATAAGTGTTTAAACTTCCAGTAGCTAATTCATTAACATTTAGTTCATCTAATAACGATTTTAATTCATT
AGCTAACTTTTCGTTTTGATATTCATTCGATGTTGGCAAGCTTGTGCTAGCTTGTGCCTCATTTTTATCT
AGATTAGTTACTAGTGGTGATGCTAAAACGATTGCTAAAGTTCCCGCAAGTATAGATTTTCTAATTTTCA
T

>sigB_AY197754.1:2139-2909 Staphylococcus aureus strain ATCC 12600 sigB operon, complete sequence
ATGGCGAAAGAGTCGAAATCAGCTAATGAAATTTCACCTGAGCAAATTAACCAATGGATTAAAGAACACC
AAGAAAATAAGAATACAGATGCACAGGATAAGTTAGTTAAACATTACCAAAAACTAATTGAGTCATTGGC
ATATAAATATTCTAAAGGACAATCACATCACGAAGATTTAGTTCAAGTTGGTATGGTTGGTTTAATAGGT
GCCATAAATAGATTCGATATGTCCTTTGAACGGAAGTTTGAAGCCTTTTTAGTACCTACTGTAATCGGTG
AAATCAAAAGATATCTACGAGATAAAACTTGGAGTGTACATGTTCCGAGACGTATTAAAGAAATTGGGCC
AAGAATCAAAAAAGTGAGCGATGAACTAACCGCTGAATTAGAGCGTTCACCTTCTATCAGTGAAATAGCT
GATCGATTAGAAGTCTCAGAAGAAGAAGTGTTAGAAGCAATGGAAATGGGACAAAGTTATAATGCGTTAA
GTGTTGATCATTCCATTGAAGCTGATAAAGAAGGTTCAACTGTTACGCTATTAGATATTATGGGGCAACA
AGATGACCATTATGACTTAACTGAAAAACGTATGATTTTAGAAAAAATATTACCTATATTATCTGATCGC
GAACGAGAAATCATACAATGTACGTTTATTGAAGGATTGAGTCAAAAAGAGACAGGTGGGCGTATCGGTT
TAAGTCAAATGCATGTATCACGACTTCAGAGAACGGCAATTAAGAAATTACAAGAAGCAGCACATAAATA
G

>clpX_CP000253.1:1677874-1679136 Staphylococcus aureus subsp. aureus NCTC 8325, complete genome
TTAAGCTGATGTTTTACTATTATTAATTAAATTGCCTTCTGCGTCGTATAGTTCTGGTTCAGTTTCTTCA
TTAATTGTTTGTGCTGTAATAACTACCTTCGTTACATTTTCGTTAGAAGGCACATCAAACATAATATCGA
TTAACGATTCTTCTATGATTGAACGTAAACCACGCGCACCTGTTTTTCTTTCAATTGCTTTTTCACTAAT
TGCTGATAAAGCTTCTTCAGTGAACTCTAAATCCACATCATCTAATTCCAGCATTTTAGTATATTGTTTC
ACAAGTGCATTTTTAGGTTGCGTTAAGATGTTTTTCAACGCAGTTACATCTAATGTTTCTAAATTAGCTA
CAATTGGCACACGTCCGATAAATTCAGGAATCAAACCATAGGCTTGCAAATCTTCTGGGCGAATTTGTGC
TAATAATGCTTGTTCGTCATATTTATCAGCTTCATTGCTTGAGAAACCAATAACTTTTTCACCAAGACGG
CGCTTAATCACTTCTTCAATACCATCAAAGGCACCACCAAGAATAAATAAGATATTTGTTGTATCAATTT
GAATCATTTCTTGGTTTGGATGTTTGCGTCCACCTTGTGGCGGAACACTTGCAGTCGTACCTTCTAAGAT
TTTAAGCAATGCTTGTTGAACACCTTCACCTGAAACGTCACGTGTTATAGATGTGTTTTCAGATTTACGT
GCAATTTTATCAATTTCATCTACATAAATAATACCTTTTTCGGCTTTATCAATGTCAAAGTCAGCTGCTT
GAATTAATCTCAACAAGATATTTTCAACATCATCGCCTACATAACCAGCTTCAGTTAAACTTGTCGCATC
TGCAATTGCAAATGGTACATTCAACGTCTTGGCTAAGGTTTGAGCTAATAATGTTTTACCACTACCTGTT
GGCCCAATTAATGCAATGTTACTTTTTTGTAATTCAACATCATCTTCTTTTGGTCCTAATTGTTGAATAC
GCTTATAGTGGTTATAAACAGCTACAGCTAAAGATTTTTTAGCTTTTTCTTGACCAATAACATATTCGTT
TAAATGATCCATAATTTCTTTAGGAGTAGGTAATTCTGTCATCGCTTCAGAAGTGTTTTGAGCTAATTCT
TCTTCGACGATTTCTGAGCATAATTCAATACACTCATTACAAATATATACACCACTTCCTGCTACAAGTT
TTTTTACTTGATCTTGGTCTTTTCCGCAGAAAGAGCATTTCAAATTTTCTTCATCTTCATTGAATTTAAA
CAT

>yjbH_MF071074.1 Staphylococcus aureus strain BORSA-032 disulfide stress effector (yjbH) gene, complete cds
ATGGCTGGAGAATTACGAATAATGGAAAATAAGAGTCGTGAAGATATTAATCTATCACCTGTAAGTAAAA
TCGAAATTTATTCATTTTTCGATCCATTTAGCTCCGATTGCTTCAAATTATCAGCAATCTTATCCAAATT
AAGAATTGAATATAATCAATATATACGTATCAGACATATATTAAATCCTTCGTTAAAAGTATTAACGAAA
TGCCAAGCTCAAAGTACATCCAACTTTGATAACATCGCCCTAGCTTATAAAGCAGCTGAGTTACAAGGTC
GTGTACGTGCCGAACGATTTATACATTTAATGCAAAATGAAATCATACCTAAAAGAGATATTATTACAGA
ATCAATGATTTGTGACTGTATTCAAAATGCAGGTATTGATTTAGAAGTATTTAAAGACGACTTACAAAAA
AGTAAACTAACCGAAAGCTTGAAAATTGATTTGCATATTGCAAGAGAAATGGAAATCGAACAAGCCCCTT
CTCTCGTTTTCTTTAGTGAAGATGTTCATGAAGAAGGTTTAAAAGTCGAAGGATTATACCCATATCACAT
CTATACTTATATAATTAATGAATTGATGGGTAAACCTATCGAAAAGAATCTTCCTCCTAAATTAGAAACT
TATATACAGCAACAACAACTTGTAACGATGGAAGAATTACTTACTATTTATGAATGGCCAGAAAAACTTT
TAAACAAAGAGTTAAAGAAGTTAGCCATTCAACAAAAAATTGAAAAACTTAAATATCCAGATGGCGATTT
CTGGAAATCTAAAATGCCTAAAATCAAATCAAAATAA

>ahpC_CP022720.1:365978-366547 Staphylococcus aureus strain 135 chromosome, complete genome
TTAGATTTTACCTACTAAATCTAAACCAGGTTGCAATGTTTTAGCGCCTTCTTCCCATTTAGCTGGGCAT
ACTTCGCCAGGGTTTTTACGAACATATTGAGCTGCTTTGATTTTGTGAGCTAATGTACTAGCGTCACGGC
CAATTCCGTCAGCGTTAATTTCAGATGCTTGTACAACACCGTCTGGGTCGATAATGAATGTACCACGTTG
AGCTAAACCAGTAGCTTCATCTAATACATCAAAATTACGAGTGATTGTTTGTGATGGGTCACCAATCATA
GTGTAAGTGATTTTGCTAATTGCATCTGAATGGTCATGCCATGCTTTGTGTACGAAGTGAGTATCAGTTG
ATACTGAGAATACATTTACGCCTAATTTTTGTAATTCTTCATATTGGTTTTGTAAGTCTTCTAATTCAGT
TGGACAAACGAATGAGAAGTCAGCAGGATAGAAGCATACTACGCTCCAAGAACCTTTTAAATCTTCTTGT
GTAACTTCTTTAAATTGATTTTTTTTTGGATCGAAAGCTTGCGCTGTAAATGGTAAGATTTCTTTGTTAA
TTAATGACAT

>katA_AP017922.1:1295866-1297383 Staphylococcus aureus DNA, complete genome, strain: JP080
ATGTCACAACAAGACAAAAAGTTAACTGGTGTTTTTGGGCATCCAGTATCAGATCGAGAAAATAGTATGA
CAGCAGGGCCTAGGGGACCTCTTTTAATGCAAGATATTTACTTTTTAGAGCAAATGTCTCAATTTGATAG
AGAAGTAATACCAGAACGTCGAATGCATGCCAAAGGTTCTGGTGCATTTGGGACATTTACAGTAACTAAA
GATATAACAAAATATACGAATGCTAAAATATTCTCTGAAATAGGTAAGCAAACCGAAATGTTTGCCCGTT
TCTCTACTGTAGCAGGAGAACGTGGTGCTGCTGATGCGGAGCGTGACATTCGAGGATTTGCGTTAAAGTT
CTACACAGAAGAAGGAAACTGGGATTTAGTAGGGAATAACACACCAGTATTCTTCTTTAGAGATCCAAAG
CTATTTGTTAGTTTAAATCGCGCGGTGAAACGAGATCCTAGAACAAATATGAGAGATGCACAAAATAACT
GGGATTTCTGGACGGGGCTTCCAGAAGCATTGCACCAAGTAACGATCTTAATGTCAGATAGAGGGATTCC
TAAAGATTTACGTCACATGCATGGGTTCGGTTCACACACATACTCTATGTATAATGATTCTGGTGAACGT
GTTTGGGTTAAATTCCATTTTAGAACGCAACAAGGTATTGAAAACTTAACTGATGAAGAAGCTGCTGAAA
TTATAGCAACAGATCGCGATTCATCTCAACGCGATTTATTCGAAGCCATTGAAAAAGGTGATTATCCAAA
ATGGACGATGTATATTCAAGTAATGACTGAGGAACAAGCTAAAAACCATAAAGATAATCCATTTGATTTA
ACAAAAGTATGGTATCACGATGAGTATCCTCTAATTGAAGTTGGAGAGTTTGAATTAAATAGAAATCCAG
ATAATTACTTTATGGATGTTGAACAAGCTGCGTTTGCACCAACTAATATTATTCCAGGATTAGATTTTTC
TCCAGACAAAATGCTGCAAGGGCGTTTATTCTCATATGGCGATGCGCAAAGATATCGATTAGGAGTTAAT
CATTGGCAGATTCCTGTAAACCAACCTAAAGGTGTTGGTATTGAAAATATTTGTCCTTTTAGTAGAGATG
GTCAAATGCGTGTAGTTGACAATAACCAAGGTGGAGGAACACATTATTATCCAAATAACCATGGTAAATT
TGATTCTCAACCTGAATATAAAAAGCCACCATTCCCAACTGATGGATACGGCTATGAATATAATCAACGT
CAAGATGATGATAATTATTTTGAACAACCAGGTAAATTGTTTAGATTACAATCAGAGGACGCTAAAGAAA
GAATTTTTACAAATACAGCAAATGCAATGGAAGGCGTAACTGATGATGTTAAACGACGTCATATTCGTCA
TTGTTACAAAGCTGACCCAGAATATGGTAAAGGTGTTGCAAAAGCATTAGGTATTGATATAAATTCTATT
GATCTTGAAACTGAAAATGATGAAACATACGAAAACTTTGAAAAATAA

>cntK_CP058615.1:393300-394121 Staphylococcus aureus strain 110900 chromosome, complete genome
ATGAATCGGCAGGTTATAGAATTTTCTAAGTATAATCCTTCGGGGAATATGACGATACTTGTTCATTCAA
AACATGATGCTAGTGAATATGCATCTATCGCCAATCAGTTGATGGCCGCAACACATGTATGCTGTGAACA
GGTAGGCTTTATAGAATCAACACAAAATGATGATGGTAATGATTTTCACTTAGTTATGAGCGGTAATGAA
TTTTGCGGTAATGCGACGATGTCATATATACATCATTTGCAGGAAAGTCATTTGCTTAAAGACCAACAGT
TTAAGGTGAAGGTGTCTGGCTGTTCGGATTTAGTGCAATGCGCAATTCATGATTGCCAATACTATGAAGT
TCAAATGCCACAAGCCCATCGTGTTGTGCCAACAACAATTAATATGGGTAATCATTCATGGAAAGCAATA
GAAATTATTTATGAAACATATGTACATTATGTGATTCCAGTTAAACAAGTAACAACAGAAATTCAACATT
TGGTTGAAGCGTTTGTGCGTGAGCAACAATGGAGTCACAAATATAAAACAGTAGGTATGATGCTTTTTGA
TGAACAACGTCAATTTTTACAGCCATTAATCTATATACCAGAAATTCAAAGTTTAATTTGGGAAAATAGC
TGTGGTTCTGGTACAGCATCAATTGGGGTTTTTAATAATTATCAACGTAATGACGCATGCAAAGATTTTA
CAGTACATCAGCCAGGGGGCAGTATTTTAGTGACATCAAAGCGATGTCATCAATTGGGATATCAAACTTC
AATTAAAGGACAGGTTACAACTGTAGCTACAGGAAAAGCATATATAGAATAA

>cntL_CP058615.1:394132-394950 Staphylococcus aureus strain 110900 chromosome, complete genome
ATGAATAACTTTAATAATGAAATCAAATTGATATTACAACAATATTTAGAAAAGTTTGAAGCGCATTACG
AGCGTGTATTACAAGACGATCAATATATCGAAGCATTAGAAACATTGATGGATGACTATAGTGAATTTAT
TTTAAATCCTATTTATGAACAACAATTTAATGCTTGGCGTGACGTTGAAGAAAAAGCACAATTAATAAAA
TCACTGCAATATATTACAGCGCAGTGTGTTAAACAAGTGGAAGTCATTAGAGCGAGACGTCTATTAGACG
GACAGGCGTCTACCACAGGTTACTTTGACAATATAGAACATTGTATTGATGAAGAGTTTGGACAATGTAG
TATAGCTAGCAATGACAAATTATTGTTAGTTGGTTCAGGTGCATATCCAATGACGTTAATTCAAGTAGCA
AAAGAAACAGGTGCTTCAGTTATCGGTATTGATATTGATCCACAAGCCGTTGACCTAGGGCGCAGAATCG
TTAACGTCTTAGCACCAAATGAAGATATAACAATTACGGATCAAAAGGTATCTGAACTTAAAGATATCAA
AGATGTGACGCATATCATATTCAGCTCGACAATTCCTTTAAAGTACAGCATTTTAGAAGAATTATATGAT
TTAACAAATGAAAATGTCGTAGTTGCAATGCGCTTTGGTGATGGCATCAAAGCAATATTTAATTATCCGT
CACAAGAAACAGCGGAAGATAAGTGGCAATGTGTGAATAAACATATGAGACCACAGCAAATTTTTGATAT
AGCACTTTATAAAAAAGCAGCTATAAAGGTAGGTATTACGGATGTCTAA

>cntM_CP058615.1:394943-396244 Staphylococcus aureus strain 110900 chromosome, complete genome
ATGTCTAAATTATTAATGATAGGCACTGGTCCGGTCGCAATCCAATTAGCGAATATTTGCTATTTAAAAT
CAGATTATGAGATTGATATGGTTGGACGTGCCTCAACATCAGAAAAATCAAAACGCTTATATCAAGCGTA
TAAAAAAGAGAAACAATTTGAAGTCAAAATACAAAACGAGGCGCATCAACATCTGGAAGGTAAGTTTGAA
ATTAATCGTTTGTATAAAGATGTTAAAAACGTTAAGGGTGAATACGAAACGGTTGTCATGGCATGCACAG
CAGATGCTTATTATGACACACTACAGCAATTGTCGTTAGAAACTTTGCAAAGTGTCAAACATGTCATTTT
AATATCACCGACATTTGGTTCGCAAATGATTGTCGAACAATTTATGTCTAAATTTAATAAAGATATCGAA
GTGATTTCATTCTCAACTTATCTTGGCGATACACGTATTGTTGATAAAGAAGCGCCTAATCATGTGTTGA
CAACAGGTGTAAAAAAGAAATTGTACATGGGATCGACACATTCAAACTCAACAATGTGTCAACGAATCTC
TGCTTTAGCTGAGCAATTGAAGATTCAATTAGAAGTCGTTGAATCGCCACTGCATGCTGAAACGCGAAAC
AGTTCGCTTTATGTGCACCCACCACTATTTATGAATGACTTTTCATTGAAAGCCATTTTCGAAGGAACAG
ATGTACCGGTTTATGTGTATAAGTTATTTCCTGAAGGACCGATAACGATGACACTAATCCGTGAAATGCG
TTTAATGTGGAAGGAAATGATGGTTATTTTACAAGCATTTAGAGTGCCGTCAGTCAACCTGCTTCAATTT
ATGGTGAAGGAAAATTATCCAGTACGTCCTGAAACTTTGGATGAAGGTGATATTGAGCATTTCGAAATCT
TGCCAGATATCTTACAAGAATATCTGCTTTATGTAAGATATACCGCAATCCTCATTGATCCATTTTCACA
GCCAGACGAAAACGGACATTACTTTGATTTTTCAGCTGTACCATTTAAGCAAGTCTATAAAAATGAACAG
GATGTTGTTCAAATTCCAAGAATGCCAAGTGAAGATTATTACAGAACGGCGATGATTCAGCATATTGGGA
AAATGCTAGGTATCAAAACGCCAATGATTGATCAGTTCCTAACTCGCTATGAAGCAAGTTGCCAGGCGTA
CAAGGATATGCATCAAGATCAACACTTATCTTCTCAATTTAATACAAATCTATTTGAAGGAGATAAAGCA
CTCGTCACAAAATTTTTGGAAATCAATAGAACGCTTTCATAA

>eta_M17347.1:313-1155 S.aureus exfoliative toxin A (ETA), complete cds
ATGAATAATAGTAAAATTATTTCTAAAGTTTTATTGTCTTTATCTCTATTTACTGTAGGAGCTAGTGCAT
TTGTTATTCAAGACGAACTGATGCAAAAAAACCATGCAAAAGCAGAAGTTTCAGCAGAAGAAATAAAAAA
ACATGAAGAGAAATGGAATAAGTACTATGGTGTCAATGCATTTAATTTACCAAAAGAGCTTTTTAGTAAA
GTTGATGAAAAAGATAGACAAAAGTATCCATATAATACTATAGGTAATGTTTTTGTAAAAGGACAAACAA
GTGCAACTGGTGTGTTAATTGGAAAAAATACAGTTCTAACAAATAGACATATCGCTAAATTTGCTAATGG
AGATCCATCTAAAGTATCTTTTAGACCTTCTATAAATACAGATGATAACGGTAATACTGAAACACCATAT
GGAGAGTATGAAGTCAAAGAAATATTACAAGAACCATTTGGTGCAGGTGTTGATTTAGCATTAATCAGAT
TAAAACCAGATCAAAACGGTGTTTCATTAGGCGATAAAATATCGCCAGCAAAAATAGGGACATCTAATGA
TTTAAAAGATGGAGACAAACTCGAATTAATAGGCTATCCATTCGATCATAAAGTTAACCAAATGCACAGA
AGTGAAATTGAGTTAACAACTTTATCAAGAGGATTAAGATACTATGGATTTACAGTTCCGGGAAATTCTG
GATCAGGTATATTTAATTCAAATGGAGAATTAGTTGGTATACATTCTAGCAAAGTGTCTCATCTTGATAG
AGAGCATCAAATAAATTATGGTGTTGGTATTGGGAATTATGTCAAGCGCATTATAAACGAGAAAAATGAG
TAA

>etb_M17348.1:423-1256 S.aureus exfoliative toxin B (ETB), complete cds
ATGGATAAAAATATGTTTAAAAAAATTATTTTAGCAGCGTCAATTTTTACTATTTCCTTACCTGTGATTC
CTTTTGAAAGTACATTACAAGCAAAAGAATACAGCGCAGAAGAAATCAGAAAATTAAAACAAAAATTTGA
GGTTCCACCTACAGATAAAGAGCTTTATACACACATTACGGATAATGCAAGAAGTCCTTATAATTCTGTT
GGTACAGTGTTTGTCAAAGGTAGTACATTAGCTACCGGAGTTTTAATTGGTAAAAATACAATTGTTACTA
ATTACCACGTTGCAAGAGAAGCAGCCAAAAACCCATCGAATATTATTTTTACACCCGCTCAAAATAGAGA
TGCAGAAAAAAATGAATTCCCTACTCCGTATGGAAAATTTGAAGCTGAAGAAATTAAAGAATCTCCGTAT
GGACAAGGACTCGATTTAGCTATAATAAAATTAAAACCAAACGAAAAAGGGGAATCAGCGGGAGATTTAA
TTCAACCAGCTAATATACCTGATCATATTGATATACAAAAAGGAGACAAATATTCTTTATTAGGATATCC
TTATAATTATTCAGCTTACTCTTTATATCAAAGTCAGATTGAAATGTTCAATGATTCTCAATATTTTGGA
TATACTGAGGTAGGAAACTCTGGATCAGGTATATTTAATTTAAAAGGAGAATTAATAGGTATTCACAGTG
GTAAAGGCGGACAACATAATCTTCCAATAGGAGTGTTTTTCAATAGAAAGATAAGTTCACTCTATTCGGT
TGATAATACTTTTGGAGACACTTTGGGGAACGATTTGAAAAAGAGAGCAAAATTAGATAAATAA

>seb_CP043302.1:265215-266015 Staphylococcus aureus strain 16445 chromosome, complete genome
TCACTTTTTCTTTGTCGTAAGATAAACTTCAATCTTCACATCTTTAGAATCAACCATTTTATTGTCATTG
TACATCATTAAATATTTAGATTGGTCAAATTTATCTCCTGGTGCAGGCATCATGTCATACCAAAAGCTAT
TCTCATTTTCTATAAATTTAATATATCCCGTTTCATAAGGCGAGTTGTTAAATTCATAGAGTTTTTTATT
TTTCACCAAATAGTGACGAGTTAGGTAATCTAATTCTTGAGCAGTCACCTTTTTCTTATTAGTTTGTACG
TCAAAAGATAATAAATTTTTACCATCTTCAAATACCCGAACAGTAATACTTCTATATTTATCTAATTGGT
TTCCATTATGCTCAGTTACACCACCATACATACAAGTTTTTCGTTTGTCAGTTTGATGCGAATTAATATC
ATTCGTTTTTTTAGAAAAATAACATTGATAATAATAATTAGCTCCAAACACATCTACGTATTTATCTTTG
TATTTATCAGCTAAATCTTTGTTTTTAAATTCGACTCGAACATTATCATAATTCCCTAACTTAGTGTCCT
TAATAGAATATATTAAGTCAAAGTATAGAAATTGATCTATAGATTTAACGTTTATTGCTGATACATGATT
ATCATCATACAAAACTTTCATATTTTCCATCAAACCAGTGAATTTACTCGATTTGTGCAACTCATCTGGT
TTAGGATCTGGTTGACTCTCTGCTAAAACGTTGGGTGTAGAAATAACTAATATCAGTGCGAATATCAAAA
TTACATGTGAAATAAATAATCTCTTATACAT

>sed_CP045867.1:4013-4789 Staphylococcus aureus strain CFSAN007894 plasmid pCFSAN007894, complete sequence
ATGAAAAAATTTAACATTCTTATTGCATTACTCTTTTTTACTAGTTTGGTAATATCTCCTTTAAACGTTA
AAGCCAATGAAAACATTGATTCAGTAAAAGAGAAAGAATTGCATAAAAAATCTGAATTAAGTAGTACCGC
GCTAAATAATATGAAACATTCTTATGCAGATAAAAATCCAATAATAGGAGAAAATAAAAGTACAGGAGAT
CAATTTTTAGAAAATACTTTGCTTTACAAAAAATTTTTTACTGACCTTATCAATTTTGAAGATTTATTAA
TAAACTTCAATTCAAAAGAAATGGCTCAACATTTCAAATCTAAAAATGTAGATGTTTACGCTATAAGATA
TAGCATTAATTGTTATGGTGGTGAAATAGATAGGACTGCTTGTACATATGGAGGTGTCACTCCACACGAA
GGTAATAAATTAAAAGAACGAAAAAAAATACCAATCAATTTGTGGATAAATGGTGTACAAAAAGAAGTTT
CTTTAGATAAAGTTCAAACAGATAAAAAAAATGTTACCGTACAAGAATTAGATGCACAAGCAAGGCGCTA
TTTGCAAAAGGATTTAAAATTGTATAATAATGATACTCTCGGAGGAAAAATACAGCGCGGAAAAATAGAG
TTTGATTCTTCTGATGGGTCTAAAGTCTCTTATGATTTATTTGATGTTAAGGGTGATTTTCCCGAAAAAC
AATTACGAATATACAGTGATAATAAAACATTATCCACAGAGCACCTTCATATTGACATCTATTTATATGA
AAAGTAG

>seg_AP019545.1:1973076-1973852 Staphylococcus aureus KG-22 DNA, complete genome
TCAGTGAGTATTAAGAAATACTTCCATTTTAATACTCTTAGAATCAACAACTTTATTATCTCCGTAAATA
TTTAAAAACTTATATGGAACAAAAGGTACTAGTTCTTTTTTAGGAAATAAGTCAAACCAAAAACTTGTAT
TGTTCTTTTCAGTAAATTTTATATATCCAGATTCAAATGCAGAACCATCAAACTCGTATAGCTTTTTTTC
TTTAGTGAGCCAGTGTCTTGCTTTGTAATCTAGTTCCTGAATAGTAACCATATTCTTATTTGTAGTTATT
GTAAATCCAAGTGATTGTCTATTGTCGATTGTTACCTGTACAGTAATTAATTTATCTCTTTCATTTTCTG
AACTATTAAATGTAAGACCACCATACATACAACAACCTCCAAAATTTTGGTTTATATCCGGTTCAGATTT
AGGTATTATACATGTATAAAAATATGGAACGCCAAAAATGTCTACTTTTTTATCTTTATAATTGTTAGCT
AATTCTGTATTTTCTAATTCAGTTTTAACCTCATTATAACTCTTATACTCAATTGGAAAAATTAAATCAT
GAGATAAAAACTGTCTAGAATTAATAACTCCTCTTCCTTCAACAGGTGGAGACGTATAAAGATTCATTAC
ATTACCCATAGTTCCCTTATTATTTTTATAATCACTTACTTTATTTAGTTCGTCTAATTTAGGATCGGGT
TGAGCATTCACATAATTCATATTATGAAAAACTATTTCTAGAATCAAAATAATAATTACAGTAGATAATT
TCTTCAT

>sei_AF285760.1:2190-2918 Staphylococcus aureus enterotoxin gene cluster, complete sequence
ATGAAAAAATTTAAATATAGTTTTATATTAGTTTTTATATTACTTTTTAACATTAAAGATCTTACGTATG
CTCAAGGTGATATTGGTGTAGGTAACTTAAGAAATTTCTATACAAAACATGATTATATAGATTTAAAAGG
CGTCACAGATAAAAACCTACCTATTGCAAATCAACTTGAATTTTCAACAGGTACCAATGATTTGATCTCA
GAATCTAATAATTGGGACGAAATAAGTAAATTTAAAGGAAAGAAACTGGATATTTTTGGCATTGATTATA
ATGGTCCTTGTAAATCTAAATACATGTATGGAGGGGCCACTTTATCAGGACAATACTTAAATTCTGCTAG
AAAAATCCCTATTAATCTTTGGGTTAATGGCAAACATAAAACAATTTCTACTGACAAAATAGCAACTAAT
AAAAAACTAGTAACAGCTCAAGAAATTGATGTTAAATTAAGAAGATATCTTCAAGAAGAATACAATATAT
ATGGTCATAATAACACTGGTAAAGGCAAAGAATATGGATATAAATCTAAATTTTATTCAGGTTTTAATAA
TGGGAAAGTTTTATTTCATTTAAATAATGAAAAATCATTTTCATATGATTTGTTTTATACAGGAGATGGA
CTGCCTGTAAGTTTTTTGAAAATTTATGAAGATAATAAAATAATAGAATCTGAAAAATTTCATCTTGATG
TCGAAATATCATATGTAGATAGTAACTAA

>sek_AF410775.1:13757-14485 Staphylococcus aureus pathogenicity island 3, complete sequence
ATGAAAAAATTAATAAGCATCTTATTAATAAATATAATAATTTTAGGTGTCTCTAATAGTGCCAGCGCTC
AAGGTGATATAGGAATTGATAATCTCAGGAATTTTTATACAAAAAAAGACTTCGTAGATTTAAAAGATGT
AAAAGACAATGATACTCCTATAGCTAATCAACTACAATTTTCAAATGAATCTTATGATTTAATTTCAGAA
TCAAAAGATTTTAATAAATTTAGTAATTTCAAGGGAAAAAAACTTGATGTTTTTGGTATTAGTTATAATG
GCCAGTGTAACACTAAATACATATATGGCGGAGTCACAGCTACTAACGAATATCTAGATAAATCTAGAAA
TATACCTATAAATATATGGATTAATGGAAATCACAAAACTATTTCTACCAATAAAGTTTCGACAAATAAA
AAATTTGTTACCGCTCAAGAGATTGATGTCAAATTAAGAAAGTACCTTCAAGAAGAATACAACATTTATG
GACATAACGGCACTAAAAAAGGAGAAGAATATGGTCATAAATCAAAATTTTATTCTGGATTTAATATTGG
TAAAGTAACGTTCCATTTAAATAATAATGACACTTTTTCATATGATTTATTCTACACAGGAGATGATGGG
TTACCAAAAAGTTTTTTAAAAATTTACGAAGACAATAAAACTGTAGAGTCTGAGAAATTCCATTTGGATG
TCGATATTTCTTATAAAGAAACGATATAA

>sel_AP019545.1:2160773-2161495 Staphylococcus aureus KG-22 DNA, complete genome
ATGAAAAAAAGATTATTATTTGTAATTGTTATTACTTTATTTATTTTTTCTTCTAATCATACAGTCTTAT
CTAACGGCGATGTAGGTCCAGGAAATCTAAGAAATTTTTATACTAAATATGAATATGTGAATTTAAAGAA
TGTTAAAGACAAAAATTCACCAGAATCACACCGCTTAGAATACTCGTATAAAAATGATACATTGTATGCT
GAATTTGACAATGAATATATAACTAGTGATCTAAAGGGAAAAAATGTCGATGTTTTTGGTATAAGCTATA
AATATGGTTCTAACTCTCGTACTATATATGGTGGTGTTACTAAAGCAGAAAACAATAAATTAGATTCGCC
AAGAATAATACCTATAAATTTAATTATCAATGGCAAGCATCAAACAGTTACAACTAAAAGTGTTTCTACA
GATAAAAAAATGGTTACCGCACAAGAAATAGATGTCAAACTAAGAAAATACTTGCAAGATGAATTTAATA
TTTATGGACACAATGATACTGGTAAAGGTAAAGAATACGGCACTTCTTCAAAATTTTATAGCGGTTTTGA
TAAGGGGAGTGTAGTATTCCATATGAATGATGGTTCTAATTTCTCGTATGATTTATTTTACACAGGATAC
GGTCTTCCAGAAAGCTTCTTAAAAATTTACAAAGATAATAAAACTGTTGATTCAACACAATTTCATCTAG
ATGTCGAAATTTCAAAAAGATGA

>sem_AF285760.1:1436-2155 Staphylococcus aureus enterotoxin gene cluster, complete sequence
ATGAAAAGAATACTTATCATTGTTGTTTTATTGTTTTGCTATTCGCAAAATCATATCGCAACCGCTGATG
TCGGAGTTTTGAATCTTAGGAACTATTATGGTAGCTATCCAATTGAAGACCACCAAAGTATTAATCCTGA
AAATAATCATCTTTCGCATCAATTAGTTTTTTCTATGGATAATTCGACAGTAACAGCTGAATTTAAGAAC
GTTGATGATGTAAAGGAATTCAAAAATCATGCTGTAGATGTATATGGTCTAAGTTATAGTGGATATTGTT
TGAAAAACAAATATATATACGGTGGAGTTACATTAGCAGGTGATTATTTAGAGAAATCTAGACGTATTCC
TATTAATCTTTGGGTTAATGGAGAACATCAAACTATATCTACTGACAAAGTATCAACTAATAAAAAGTTA
GTAACAGCTCAAGAAATTGATACTAAATTAAGAAGATATCTACAAGAAGAATATAATATTTATGGCTTTA
ATGATACAAATAAAGGAAGAAATTATGGTAATAAGTCAAAATTTAGTTCTGGATTTAATGCAGGAAAAAT
ATTATTTCATTTGAATGATGGTTCATCATTTTCTTATGACTTATTTGATACTGGAACAGGACAAGCTGAA
AGTTTCTTAAAAATATATAATGACAACAAAACTGTCGAAACTGAAAAATTCCATTTAGATGTAGAAATAT
CTTATAAGGACGAAAGTTGA

>sep_MH746818.1:93928-94710 Staphylococcus aureus strain AOUC-0915 genomic sequence
GTGAGTAAAATAAAAAAAACAACATTTATACTACTTTCATTTATTGCCCTAACGTTGATAACAAGTCCAT
TTGTAAATTGTAGCGAGAAAAGCGAAGAAATAAATGGAAAAGATTTACAAAAAAGGTCTGAATTGCAGGG
AACTGCTTTAAGCAATCTTAGACAAACCTATTATCATAATGGAAGTGCTATAATTGAAAATAAAGAGAGT
AATGATCAATTTTTAAAGAACACTATATTGTTTAATGATTTTTTTACAGGTCATCAATGGTATAATGATT
TATTAGTAGACCTTGGTTCAAAAGACACCGCCAATATATACAAAGGGAAAAAAGTGGATTTATATGGTGT
TTATTATGGTTATCAATGTACTGGGGGTACACCATTCAAAACAGCTTGTATGTATGGCGGTGTAACGTTA
CATGATAATAATCAATTGGAGGAAGAAAAGAAAGTACCGATTAACTTATGGATAGATGGTAAACAAAATA
CAGTACCTTTGGGAACGGTTAAAACTAATAAAAAAGAAGTAACTGTTCAGGAGCTAGACCTTCAGTCAAG
ACATTATTTACATGAAACATATAATTTATATAACACAGATGCATTTAATGGAAAAATACAAAGAGGATTA
ATTGAGTTTCACCCTTCTTCTGGTGATTCGGTTGGTTATGATTTATTTGGTGCTCAAGGACAATATCCAG
ATACACAGTTGAGGATATATAGAGATAATAAAACGATTAAGTCTAAAAATATGCATATTGATATATATTT
ATATACAACTTGA

>seq_AF410775.1:13005-13733 Staphylococcus aureus pathogenicity island 3, complete sequence
ATGAATAAAATATTTAGAATACTCACTGTTAGCTTGTTTTTCTTCACATTTTTAATAAAAAACAATCTAG
CATATGCTGATGTAGGGGTAATCAACCTTAGAAACTTTTATGCTAATTATGAACCTGAAAAGCTTCAAGG
AGTTAGTTCTGGAAATTTTTCTACTTCTCATCAATTAGAGTATATTGATGGAAAATACACTTTATATTCA
CAGTTTCATAATGAATATGAAGCGAAGAGATTAAAAGATCATAAAGTAGATATCTTTGGAATAAGTTACT
CAGGTCTTTGTAATACAAAATATATGTATGGTGGAATTACGTTGGCGAATCAAAATTTAGATAAACCTAG
AAATATACCTATTAATCTCTGGGTCAATGGTAAGCAAAATACTATATCTACAGACAAAGTTTCTACTCAA
AAAAAAGAGGTAACTGCTCAAGAGATTGATATTAAGTTACGAAAATACCTACAAAACGAATACAATATAT
ATGGTTTTAATAAAACAAAAAAAGGTCAGGAATATGGATATCAGTCAAAATTTAATTCTGGGTTTAACAA
AGGAAAAATTACTTTCCATTTAAATAATGAACCTTCTTTTACATACGATTTGTTTTACACCGGAACTGGT
CAAGCAGAGAGTTTTTTAAAAATTTACGATGATAATAAAACTATAGATACAGAGAATTTTCATTTGGATG
TAGAGATTTCATATGAGAAGACTGAATAA

>tst_AP019545.1:2164690-2165394 Staphylococcus aureus KG-22 DNA, complete genome
ATGAATAAAAAATTACTAATGAATTTTTTTATCGTAAGCCCTTTGTTGCTTGCGACAATCGCTACAGATT
TTACCCCTGTTCCCTTATCATCTAATCAAATAATCAAAACTGCAAAAGCATCTACAAACGATAATATAAA
GGATTTGCTAGACTGGTATAGTAGTGGGTCTGACACTTTTACAAATAGTGAAGTTTTAGATAATTCCTTA
GGATCTATGCGTATAAAAAACACAGATGGCAGCATCAGCCTTATAATTTTTCCGAGTCCTTATTATAGCC
CTGCTTTTACAAAAGGGGAAAAAGTTGACTTAAACACAAAAAGAACTAAAAAAAGCCAACATACTAGCGA
AGGAACTTATATCCATTTCCAAATAAGTGGCGTTACAAATACTGAAAAATTACCTACTCCAATAGAACTA
CCTTTAAAAGTTAAGGTTCATGGTAAAGATAGCCCCTTAAAGTATTGGCCAAAGTTCGATAAAAAACAAT
TAGCTATATCAACTTTAGACTTTGAAATTCGTCATCAGCTAACTCAAATACATGGATTATATCGTTCAAG
CGATAAAACGGGTGGTTATTGGAAAATAACAATGAATGACGGATCCACATATCAAAGTGATTTATCTAAA
AAGTTTGAATACAATACTGAAAAACCACCTATAAATATTGATGAAATAAAAACTATAGAAGCAGAAATTA
ATTAA

>seh_PDIV01000002.1:598943-599668 Staphylococcus aureus strain 211P NODE_2_length_1025984_cov_156.086264, whole genome shotgun sequence
ATGATTAATAAAATTAAAATATTATTTTCGTTTTTAGCATTATTACTTTCATTCACATCATATGCGAAAG
CAGAAGATTTACACGATAAAAGTGAGTTAACAGATTTAGCTTTAGCTAATGCATATGGTCAATATAATCA
CCCATTCATTAAAGAAAATATTAAGAGTGATGAAATAAGTGGAGAAAAAGATTTAATATTTAGAAATCAA
GGTGATAGTGGCAATGATTTGAGAGTAAAGTTTGCAACTGCTGATTTAGCTCAGAAGTTTAAAAATAAAA
ATGTAGATATATATGGGGCATCTTTTTATTATAAGTGTGAAAAAATAAGTGAAAATATTTCTGAATGTCT
ATATGGAGGTACAACACTAAATAGTGAAAAATTGGCACAGGAAAGGGTGATTGGTGCTAATGTTTGGGTA
GATGGTATTCAAAAAGAAACAGAATTAATACGAACAAATAAGAAAAATGTGACATTGCAAGAATTAGATA
TAAAGATCAGAAAAATATTGTCCGATAAATATAAAATTTATTATAAAGACAGCGAAATAAGTAAAGGTCT
AATTGAATTTGATATGAAAACTCCTAGAGATTACTCATTCGACATTTATGATTTAAAAGGAGAAAATGAC
TATGAGATAGATAAAATTTATGAAGACAATAAAACTTTAAAATCTGATGATATAAGTCATATTGATGTAA
ATCTATATACTAAGAAAAAAGTATAA

>sen_CSPC01000057.1:177-932 Staphylococcus aureus strain BSAR207 genome assembly, contig: ERS123952SCcontig000057, whole genome shotgun sequence
ATGAGATTGTTCTACATAGCTGCAATTATAATAACTTTATTATGTCTTATTAATAATAATTATGTTAATG
CTGAAGTAGACAAAAAAGATTTAAAGAAAAAATCTGATCTAGATAGTAGTAAGTTATTTAATTTAACAAG
CTATTATACTGATATAACGTGGCAATTAGACGAGTCAAATAAAATTAGTACAGATCAACTACTGAATAAT
ACTATAATATTAAAAAATATTGATATATCCGTACTTAAAACTTCTAGTTTGAAAGTTGAGTTTAACTCAT
CAGATTTAGCAAATCAATTTAAAGGAAAAAATATAGATATTTATGGACTGTATTTTGGAAATAAATGTGT
AGGCTTAACTGAAGAAAAAACATCATGCTTATACGGAGGAGTTACGATACATGATGGAAATCAATTAGAT
GAAGAGAAAGTTATAGGCGTTAATGTATTTAAAGATGGTGTCCAACAAGAAGGTTTTGTTATAAAAACCA
AAAAGGCTAAAGTAACAGTACAAGAATTAGACACTAAAGTTCGATTTAAATTAGAAAATTTATATAAAAT
ATACAATAAAGATACCGGTAACATACAAAAAGGATGCATTTTCTTTCATTCTCATAATCATCAAGATCAA
TCATTTTATTATGATTTATATAACGTAAAAGGTTCAGTGGGAGCAGAGTTTTTTCAATTTTATAGTGATA
ATAGAACAGTTAGCTCATCTAATTATCATATTGATGTATTTTTATATAAAGATTAA

>seo_CSPC01000129.1:2104-2868 Staphylococcus aureus strain BSAR207 genome assembly, contig: ERS123952SCcontig000129, whole genome shotgun sequence
TTATGTAAATAAATAAACATCAATATGATAGTCTGATGAATCTATTGTTTTATTATCATTATAAATTTGC
AAATATTGATCTGGTAAATTTCCTTTAATATAAAATAAATCATAATAAAATGATTCTTTATGCTCCGAAT
GAGAATGAAATTTAATATAACCTTTTTGTACATCACTAGTCATTCTGTCATACAATTTATATGCATTATT
TAATTTTGTTCTTACTTTAATATCAAGTTCTTGTGCAGTAACTTTCTTTTTATCTGTAGTAACGATAAAT
GTATTAACATTTACATTATCCTTATACACAGCTACTCCTATATTTTTAGGCTCGCTTAATTTATTATTTT
CATGAGGTGTTACCCCACCATATGTACAGGCAGTATCCACTTGATGCTCACCATGACAATGTGCTTTATA
GTAAACACCATAAATATCAACAGTCTTTCCTAGAAATTCTTTAGAAATCGCTGATGAGCTAAATTCCACT
TTTAAATCTTTAAATTCAGCAGATATTCCATCTAACCAATTAATACTTTTAAATAATAAATCGAAGTCTA
AGAATTTTTCTGTAGTTGATACAATTGATTTTACTGTCGTAAATCGATTATTTATATAATCATCATTAAT
ATTATGTAAAGCAATAGGGTCTACACTTGACTTCTTACACAAACTCTCTATTTTAGGATCTTCTTCATTT
GCATATGCATTGTTTACACTACATATTGCAATTAAATTTAAAATTAATAATAATACATTTAACAT

>ser_KR270450.2:17583-18362 Staphylococcus aureus strain SM31 plasmid pSM31, complete sequence
ATGTTAAATAAAATCTTACTTTTATTGCTCTCTGTTACTTTTATGTTGTTATTTTTCTCTTTACATTCAG
TAAGTGCTAAACCAGATCCAAGACCTGGAGAATTGAATAGAGTTAGTGATTATAAAAAAAACAAAGGTAC
TATGGGGAATGTTGAATCCTTATATAAGGATAAAGCGGTAATAGCAGAAAATGTTAAAAATACTAGACAA
TTCTTAGGACATGATTTGATTTTTCCTATTCCTTATTCAGAATACAAAGAAGTTAAAAGTGAATTTATAA
ATAAAAAAACAGCTGATAAATTTAAAGACAAACGGTTAGATGTGTTTGGAATACCCTATTTTTATACATG
TTTAGTACCTAAGAATGAATCAAGAGAAGAATTTATTTTTGATGGAGTTTGCATATACGGGGGCGTTACA
ATGCACTCCACAGCTGATAGTATATCCAAAAATATAATTGTTCCAGTTACTGTAGATAATAAACAACAGT
TCTCTTTTACAATTAGTACAAATAAAAAAACGGTTACGGTACAAGAGCTAGATTATAAAGTAAGGAATTG
GTTGACTAACAATAAAAAATTATATGAATTTGATGGGTCGGCATATGAGACGGGTTATATCAAATTTATT
GAAGAAAATAAAGATAGTTTTTGGTACGATTTGTTTCCTAAAAAGGATTTGGTTCCCTTTATACCTTATA
AATTTGTAAATATTTATGGAGATAATAAAACTATAGATGCTTCGAGTGTTAAGATAGAAGTTCACCTGAC
TACAACGTGA

>sej_KR270450.2:18452-19258 Staphylococcus aureus strain SM31 plasmid pSM31, complete sequence
CTACAGAACCAAAGGTAGACTTATTAATACAATTAGGCTTGTATATAAATATATATCGATATGCATGTTT
TCAGATTCTATGATTTTATTATCTTGGTATATTTTTAATAATTTGTCTGGATATTGACCTATAACATTAA
ATAAATCATAACTAACCAACGGTTCTTTTGAGGTATGAAACACGATTAGTCCTTTCTGAATTTTACCATC
AAAGGTACTAGGGTTGTATAAATTATATTGTTTATGTAAATAATATCTTGCCTGAAGATCTAGTTCTTGA
ATGGTTACTTTTTTCTTATTTGTTTTAACTATATCTAGCGGAACAACAGTTCTGATGCTATCAATCCATA
AATTAATAGGTATTTTTTTAGTATCATAAAGTTGATTGTTTTCATGCAGTGTTACTCCACCATACATACA
TGCTGTTTTATTTGGTTTACCACCAGAACATTGAAAACCATAATAAGATCCGTATAGATCTACTTGTTTG
CCTTTAAACTTATTAACTGTTTCTTTTGAATCGAATTGTACCAATAAGTCGTTATACTGTGAATGACTTA
TGAAAAAACTTTTAAATAATAGTGTGTAATCTAAAAATTGATCTTCTGTCATTATCTTTTCAGAGATACC
CTTTTCGTTAAAGAAGTATATATGTCTGAGGTTATTTAAAGTAATACTACTTAACTCTGATTTTTTGTGC
AAATTCTTTTCTTTAATTGTTTCATTTTTGCTATCGCTGTAAACTAAAGGGGTTATTAGTAGTGTTAACG
TCAGGGAGAAAATCAGTATAAATATTGTTTTTTTCAT

>ses_CVOQ01000036.1:23155-23928 Staphylococcus aureus genome assembly AH1, contig BN1321_Contig_41, whole genome shotgun sequence
TTATTGGGAATATAAATAAACGTCTATGTGTAAATTTGAAGAGTTTATAGTTTTATTATCATTGTAGAAT
TTTAAGAAATCTACACTATATTTCCCTTTAAAATTAAATAAATCATAATAAAAACTGGATGAATTAGAGT
GGAATTCCATATATCCTTTTTGTATGTTTCCTGTCTCTGAGTTATATATTTTATATTGATTTTGAATAAC
TTTTCTTGTTTTAAGGTCTAACTCTTGAATTGTAGGTTCCTTTTTGTCAGTAGTAATCATAAAACCTTTT
TGTTGAGAGCCATCTTTGAAAACATTCACACCTATTGAATTCTTTTGGTCTATTTTTTCTTCTTCATGAA
GTGTTATTCCGCCATATATACAACCGGTTCTTTTAGATACTTCTCCAATGCAATTTGCCCCATAGTATAT
TCCGAATATATCTACCTTTTTTCCTTTGAAATGATTGGCTATTTCTGAACTATTAAACTCAGTTTTTAGG
CTGTTTTTATTCCATTCTTTAAGTGTAATATCATCAAATATTAAATCGTTTGATAATAGTTGTGTGGAGT
TTGTTTTATTTTTAATATCTAAAATAATATTGTCCTGCGAATATGAAGTTTTAATATTATATAGTGCGGT
TGAATCTAATTCAGATTTTTTATTTAGGCTTTCTATTTTAGGTCTAGATTCATCTGCTTGAACAAAGCGG
TTGAAGGAAAATTCAAATGAGAAAGTACAAAGTAATATAATAATTAGAGTTACTGTTATTTTTGAGTAAT
TCAT

>set_CVOQ01000036.1:22095-22745 Staphylococcus aureus genome assembly AH1, contig BN1321_Contig_41, whole genome shotgun sequence
CTATTTTTCCATATATATATCAAAATGACTTATTTTTGTGTAATCAAGTGTAAAGTTGCTAGGATCATAA
TAGTATGTACTCAAATCAATAAAATGTTTTTTTCCATCTAACATGCTTATTTCAATTTTTCCATTGTAGA
ATTCAGTATATAACTGTTGTTTTTTTACTAAATAACTTTTAATTCGATAATCAATCTGTTTCATAGTTAA
ATATCTATTTCCTATTTCTAACTCTTTTTCGGGTGTTACTTCTGTTTGCTTTTGTTCTTTAAATAAATTA
ATTCGATAAGATATATTTGTAGGCTTGTCTAAAGGGCTATGTTTACTAATATCTCCATCATAAAATTTAA
TTACTTTGCCAATGGGTTTATTATTTATTATATGTCCCCAAGCATCTACATAATCACCAACCTTAAATTG
GTTTAATATTTTATCGTCTAATGTATTGATTCGATAAACATAATTGTCAACTTCAATATCAACGCTATAT
TTATCTTTTTCATTTATTTTTTTATTTGTGTATACATCTATTTTTTTTGAATAAAAGTCTTTTAAACCTT
CACGAGAATCAGACTTAGCATTTGGTATAAATAAAGTAGAAATTGAAACTAATAAAATTATAGAAAATAT
AAATAAAATACATTTTTTCAT

>seu_AY205307.1:127-912 Staphylococcus aureus strain 383F enterotoxin Seu (seu) gene, complete cds
ATGAAGTTATTTGCTTTTATCTTCATATGTGTTAAGTCTTGCAGCTTACTATTTATGTTAAATGGCAATC
CTAGACCAGAACAATTGAATAAAGCGAGTGAATTCTCTGGTTTAATGGATAATATGAGGTATTTGTATGA
CGATAAACACGTATCAGAAACAAACATTAAAGCCCAAGAGAAGTTTTTACAACATGATTTATTATTTAAA
ATAAATGGCTCTAAAATTGATGGTTCTAAAATTTTAAAAACAGAATTTAATAATAAAAGCCTTTCGGATA
AATACAAAAATAAAAACGTAGATTTGTTTGGGACAAACTATTATAATCAATGCTATTTTTCAGCGGATAA
TATGGAATTAAATGATGGTAGACTAATTGAAAAAACGTGTATGTATGGCGGTGTGACCGAGCATGATGGA
AATCAAATAGATAAAAATAATCTAACTGATAACTCTCATAATATCTTAATTAAAGTATACGAAAACGAAA
GAAACACATTATCTTTTGATATATCTACCAATATGAAAAACATAACAGCACAAGAAATAGATTATAAAGT
TAGAAACTATTTACTTAAGCATAAAAATTTATATGAATTTAATAGTTCGCCTTATGAGTCTGGCTATATA
AAGTTTATCGAAGGAAATGGTCATTCTTTTTGGTATGATATGATGCCTGAATCTGGTGAAAAATTTTATC
CGACTAAATATTTACTAATTTATAATGATAATAAGACAGTTGAGAGTAAATCTATTAATGTAGAAGTTCA
TTTAACCAAAAAATAA

>hysA_CP058615.1:655936-658359 Staphylococcus aureus strain 110900 chromosome, complete genome
TTATTTAGTTAATTCAAAGTGCACGCCGGATTCATTAGAAGTCGACGTATTTTTGTTTGTAATAGAGTAA
CCGGTCATTGAAATTTTAGATTCAATATCTGAAGCGGAATTTGTAGATTCAGGATTATAGAAGCTACATT
CATAAGTGTTATCATCTTTCTTTTTAAGTATAAACATACCTTTGGCTTTAACTTCGACTTTAGTGTTGTT
AATGTCAAAAGTTTGAGTGCTATTACTATAATTAACACCAGCCCAAACCGATTCATTATCTTTCACAACG
TGGAAGTCATCTTCTTGCTTAACGACAGTTACTTCATCTTTTTTTGTCTTAAAGACATCTTTAGATAAGC
CTGGATACAACACATATCCATATTTATTGTCAGAATTAGAATGCTTTTGAGTTACTTCATAATACTCATC
AGTTTTTTGTGTATCCTTTTGACTTTTATTTATTTCTTTCCACTTACCAGTATGACTTTCTTTTTTTACA
GTTATTTTCGGTTTGTTTAAAAAATGATAACCGATGTTCTTTTTGGTATCTGTGGACTCTAAAAAGACTG
AATTGTTTTCCTGATTATCAGAATTGGTTGTTTGTTTATCGTCTGTATATAACGTATACCCATTCGCTTT
GCGATTTTCAATCGTTGTAACTGGATTCTTTGATGAATCAGTACTTTTAATGCCAGTTCCTAAGAAGACA
ATTTTATCGTTTAATATGAAATATGATTTTTTGGCAGTTAAAGTTTTGTCCTGATTTTCAAAATCCATTC
CGATACTAGCATGTTGGTCATCAACTTTTGTTCCGCCAACAAAAGTTTTACTCGACTTTTTATCATCCGT
ATCTTTTAATATTTCATTGTCTAAAGTTGTTGTACCTGATAAACGTTTCATATCGGCTGTCACCCAGAAG
TTATCATGATAGTGTTTGACATCGCTGTTATATAAATAAGACATTCCAGCACCAGTGTGCCAACCTTTTA
AATTCTCTCCGTTGATACTTTCATAGCGTGCTACGTTTTTCGACGTCATACTTAAACCAAATGCAAAGTC
TAAGTCTTTGTTATGATAGGTGACACGATCCATGTCATTATATATTTTAAGTTGTTGTGTTAATCCGTTT
TTAGAAATACTGTTATCTGTCATTAAAGACTTCATTTTATCTATGTCCGAATATGAATTTAAATAATCAT
TTTGTTTATAACTTGAATCTGACTCTACTGAAGATTTGACAATCTTTTTATACTTAGCTTTTGTTGAATC
ATCCATGGCATCACTTAATCTCAACAATGATTTCATTACTGTTGCAGATGCTGAGTGACTGGTTTCATTT
TCACGACTGATAGCTCTACCTCGTGATAAATCCATCATTTCACCTTTATAAATGAGTGGCATAAATCCGT
CGTCAATCCATGACTTTAAGGTTGTATCATTTTGGGTTTTATCATTAAAAGGTGTTTCTTTTATCATCGG
CATCATTTGAGAAATCCCCTCTAAGAGTACAACGCCATAAGCACCAGTGTATGGAACGTCTTGATGATCA
ATGTAAGAGCCATCTTTATAAAATCCATTACGTTCTTTACCAGTGGCAGAATCTTGAACGTAATTGAAGA
CTTTATTAAATGAATCTATAGACTTTTTCATCATATCTTTATCTTCTTCGATAATACATTCTAAAAGTTT
CACCTTAGAAATGTCTACTAGATTTCCGCCTTTAGCAAGTTCAGCTTTTCCTACAGAAGATAATATTTTG
TCACTATCTGGGGCGAAAGTTTTAATAGGGGCAGTGAATTTTTTCTTTTCTTCATTTGAAAATTGATCAT
TCAGCAATATAAGCGTATTTGTTAATGATTTAGGTGTTCCAATTTCATAATCCCACCAATTTAAGTTGGT
ATTCTTGCCAGTTGTTTTAGTAAAATTCTCACTTAATTCTTTTACTTTTTTATCTGGTTCTTTTCCATAT
GCATTTTTATGCAGCCACTCAAGGGCATCTTTCACTTTCTTCTTATTTTCGTCAGTATTTAAAGTGGTTT
TAGGATTCCTCATCGCTTCTGCGATTTTCTCAATATTACGATAGGTACGAGTCATATGAGAAGAATTAGT
TTCAAGGGTTTCCGCTCCTGACCACAAGTATTTCCTACCACTTTCAGTTTTCATTTCCTTGAGTAAATTC
GTCGCCTCTTTCTCTGTAGCATCAAACTTCTTCTTCATATCTGGATTATTCTCATCATACTTATCATAAC
CATAGTTAACGTCCAGCCATGTGTTCCTCAATTTTTCATAATCTGGCGTTTGAACATTCGTATCAGCCAC
AGCGATTTGATGTTTATCAACACTTCTGAATTCACCACCATTCAAAGTAATCACACCAGCCATTAATAAC
GTAATGGTGGATAATTTTTGCCATTTCTTTATTCTATATGTCAT

>sspB_AP019545.1:1038133-1039314 Staphylococcus aureus KG-22 DNA, complete genome
TTAGTAACCTATCATTGAACCATACCAGTTATAATCACGATTGAATGATAAATGTAATAGGCTTGAATCT
GCATCTTGGATTGATAATTCTGTATCCCAAGGATTCCAGTAAATAAGTTTTTCTTGGTCATTAATTTTAG
CATTACCAACAACTGCTAGGGCATGTCCTAAATGTGGATCATTAGGGTTTTGAGATACACTTTGTGCAAG
AATCATAATTCCTACATTATCTTTTGTAAGTTGATCAACTTGTTCATATGATGGTACGCCTTCTTGATAA
TGAATATCTCTGCCTTGTGATTTACCGTATTCAATCATTTGATTAGGGAATGTTGAGCAATTAGGAAGGT
CTTGCTCACTTACTTCAGGGTATAATGTACGCATAATATCATGTGCATTATAAGTGTCTGTATTTTTAGT
TGCATTTAATAATGCTGCCATACTAAATCCTGCACACCATGAGTTATCGAATTGTTGTTCTCTAATTTTG
AAGTTTTTTAATGTATTTTCATATTGAACTTGATCTTCTTGTATCGCTTCGTTTTCTTCAACTTTAGTAG
GTGTTACTGTATTTTTTAACTCTTGTTTCAATTTTGCTGAAACTGTTTTAGCACTTTCTTTTTCTTTTAC
ATTACCAGGTAGTGGCGTAGCTTTTACTAATCTAACTTTGCCATCTTCTTCAAAATAAAACCCTTTTTCA
TCAGTAAGAACAGTGATATTTGAATTTTTATCTTTAATTTGGTCTAAATCTTTAGCGATGAAGTTTGAAA
TTTTAACACTGTAATTCATGTCTTCTTTTGATTTGTTTAAATCATCTTTATTTTTAGGGCTAAGTGTTAA
AGTATAAACAATTTTACCGTCTTTTATAACTGGATAATAGTAACTATTATCTTCTTCACCATTAAATTTA
TAAATTTTAAAAGCTTCGCCAAGTTCATATTTACCAGTTTTTGCATTACTTTGTTTATCTAATGCTTTAG
CATAACCAGCAAATTGTTGTTGTGCTAGATCTTTTACTTTTTGAGGTACTTTGTCACTCTTAACATTAAT
TTCTAGCTGTTTAGAGTGTGAATCGGCTTTGGCTTTATTGTTATTAGCAAATGCGCCTAGTGATAAAATA
AGCATTGAAACCATTATGATGCTTATAATATTGAATACTCTAGATTTATATGAACTATTCAT

>sspC_AF309515.1:2665-2994 Staphylococcus aureus serine protease operon, complete sequence
ATGTATCAACTACAATTTATAAATTTAGTTTACGACACAACCAAACTCACACATCTAGAACAAACCAATA
TCAATTTATTCATTGGTAATTGGAGTAATCATCAATTACAAAAATCAATTTGTATACGTCATGGCGATGA
TACAAGTCACAATCAATATCATATTCTTTTTATAGATACGGCACATCAACGCATTAAATTTTCATCTATT
GATAATGAAGAAATCATTTATATTCTTGATTATGATGATACACAGCATATCCTCATGCAAACGTCATCCA
AACAAGGTATTGGCACTTCGCGACCAATCGTTTATGAGCGCTTAGTATAA

>vWbp_AP019545.1:874615-876117 Staphylococcus aureus KG-22 DNA, complete genome
TTGAAAAATAAATTGCTAGTTTTATCATTGGGAGCATTATGTGTATCACAAATTTGGGAAAGTAATCATG
CGAGTGCAGTGGTTTCTGGGGAGAAGAATCCATATGTATCAAAAGCTTTAGAATTGAAAGATAAAAGTAA
TAAATCCAATTCTTACGAAAATTATAGAGATAGTTTAGAAAGTTTGATTTCATCATTATCTTTTGCTGAT
TATGAAAAATATGAAGAGCCAGAATATGAAAAGGCTGTAAAAAAATATCAACAAAAATTTATGGCTGAAG
ATGATGCATTAAAAAATTTTTTAAATGAAGAAAAGAAGATAAAAAATGCAGATATTAGCAGAAAATCGAA
TGATTTATTAGGTTTAACACATGAAAGATATTCTTATATTTTTGATACATTAAAGAAAAATAAACAAGAG
TTTTTAAAAGATATTGAAGAAATACAACTGAAAAATAGTGATTTAAAGGACTTTAACAATACAGAGCAAC
ATAATGCCGACGTAGAAATAAACAATTTAGAAAATAAAGTATTAATGGTAGGGTATACATTCTATAATAC
AAATAAGGACGAAGTTGAAGAATTATATAGTGAGTTAGATTTGATTGTTGGAGAAGTTCAAGATAAGTCG
GATAAAAAAAGAGCAGTAAATCAAAGGATGTTAAATAGAAAAAAAGAGGATTTAGAATTTATTATAGATA
AATTTTTTAAAAAAATTCAACAAGAACGTCCAGAGAGTATACCAGCATTAACTAGTGAAAAAAATCATAA
TCAGACTATGGCATTAAAGTTAAAAGCAGATACAGAAGCTGCTAAAAATGACGTATCAAAAAGAAGTAAA
AGAAGTTTAAATACTCAAAATAATAAATCTACAACACAAGAAATTTCTGAAGAACAAAAAGCTGAATATC
AAAGAAAGTCAGAGGCATTAAAAGAAAGATTTATAAACAGACAAAAATCTAAAAATGAGTCTGTGGTTTC
ACTAATCGATGACGAAGACGACAACGAAAACGACAGGCAACTTGTGGTTTCTGCGCCATCAAAGAAACCA
ACAACACCGACTACATATACTGAAACAACGACTCAGGTACCAATGCCTACAGTTGAGCGTCAAACTCAGC
AACAAATCGTTTACAAAACACCAAAACCATTAGCTGGATTAAATGGTGAAAGTCATGATTTCACAACAAC
GCATCAATCACCAACAACTTCAAATCATACGCATAATAATGTTGTTGAATTTGAAGAAACGTCTGCTTTA
CCTGGTAGAAAATCAGGATCACTGGTTGGTATAAGTCAAATTGATTCTTCTCATCTAACTGAACGTGAGA
AGCGTGTAATCAAGCGTGAACACGTTAGAGAAGCTCAAAAGTTAGTTGATAATTATAAAGATACACATAG
TTATAAAGACCGATTAAATGCACAACAAAAAGTAAATACTTTAAGTGAAGGTCATCAAAAACGTTTTAAT
AAACAAATCAATAAAGTATACAATGGCAAATAA

>chp_AP019545.1:2108510-2108959 Staphylococcus aureus KG-22 DNA, complete genome
ATGAAAAAGAAATTAGCAACAACAGTTTTAGCATTAAGTTTTTTAACGGCAGGAATCAGTACACACCATC
ATTCAGCGAAAGCTTTTACTTTTGAACCGTTTCCTACAAATGAAGAAATAGAATCAAATAAGAAAATGTT
AGAGAAAGAAAAAGCTTATAAAGAATCATTTAAAAATAGTGGTCTTCCTACAACGCTAGGAAAATTAGAT
GAACGTTTGAGAAATTATTTAGAGAAAGGCACAAAAAATACTGCTCAATTTGAAAAAATGGTTATTTTAA
CTGAAAATAAAGGTTACTATACAGTATATCTGAATACACCACTTGCTGAAGATAGAAAAAATGTTGAGTT
ACTAGGTAAAATGTATAAAACATACTTCTTTAAAAAAGGAGAGTCTAAATCATCTTATGTAATTAATGGT
CCTGGTAAAACTAATGAATATGCATACTAA

>scn_AP019545.1:2107477-2107827 Staphylococcus aureus KG-22 DNA, complete genome
TTAATATTTACTTTTTAGTGCTTCGTCAATTTCGTTATAAATCTTTTGAAGTTGATATTTTGCTTCTGAC
ATTTTCTTAAAGTCTTTTGACTTAAGAGCATACATTGCTTTTAGACCTGAAATTTTTATAGTTCGCTTAT
AATAAGTGTTTAAACTTCCAGTAGCTAATTCATTAACATTTAGTTCATCTAATAACGATTTTAATTCATT
AGCTAACTTTTCGTTTTGATATTCATTCGATGTTGGCAAGCTTGTGCTAGCTTGTGCCTCATTTTTATCT
AGATTAGTTACTAGTGGTGATGCTAAAACGATTGCTAAAGTTCCCGCAAGTATAGATTTTCTAATTTTCA
T

>ebp_AP019545.1:1547773-1549233 Staphylococcus aureus KG-22 DNA, complete genome
TTATGGAATAACGATTTGTTGACCGTTTCTAATATTGTTACCACTTAAACCATTGGCACGTCTAATTTTT
TCAACATTTTCCGGTGAACCTGAACCGTAGTATTGAATTGCGATACGGTATAAGTTTTCTTGACCATTCA
CTGTATGTCTTTGGCCACCACCTTGACGTTGTTGTTGCTGTTGTTGATTTTGATTAGCTTGTTGTTGATT
TTGATTATTTTGTGCTTGATTGTTCGCTTGATTAGCGTTGTTTTGATCATTATCAGATTCATCTTTAGTC
GCTTTGTCTTGATCCTCTTTTGATTTATCACTGTCTGTAGATTTTGATTTATCTTTAGAAGCGTCTTTAG
ATGTGTCTTTGTCTTTACTTTCATCAGCATTATTTTTATTTGTATTCGCGATTTTATTTTCTTTTGTACC
ATTATTATGATTGTTTAATGCCATGCCTCCAAATATCGCTAATGCACCGATAATTAGTACAGCTGCAATT
AATGGTAACAATACTTTGGCCATGCCACCTTTTTTACGTTCTTTATCTCTGTCATGATTGTCATGTTCAT
CATGGTTTTGGCTTGCATTATTAGAGGCATGTGGTTTTGAAGCGGCAGAAGCACTTTTACTTGCTGCGCC
TCCAGCCAAACCTGCTGTTCCAGCACCGATCGCTGCACCTTTTTTGCCATTATGATGATCTTTAGACTTA
TCTTGAGACGCTTTATCCTCAGTCGAGTTATTCGACTTGTCAGAATTACTTTTGTTTTGAGCGTCATTTG
AATGTTTCTTAGCTTTAGAAACACCCATTGCACCAGCTGCACCTGCAACACCCGCTGTTCCAGCACCAAT
TGCTGCGCCTTTTTTACCACTATGATGATCTTTAGATTCATCTTTGTCTTGCTTAACAGTTACATCATCA
TGTTTATCTTTTGATGTATTTGCTTGGTTAGCACCTGTTGCTAAATATGGTTTAGGTTGCTGAGATTGTT
CAGCTATACTCTTATCAGAAACTGTTGAATGCTCAGTGTTATTTTCTGCATCTTTAATAGTCTCGTGTTT
ATCATTGTCTTCGATTGGTTCTGGATGTGATTTATCCATTGCAAAAGCATTCTTATTATAATATTCCTCT
TCATGTTGAGGTGTACTGTCTTGATGGCTAGGTTCTTGACTTTCAGTACTGTGTGATGATTCGACTTGAC
GATCATCTATTGTGCCAGCCTCATTTTGAACATTGTCTTCAGATGTTTGTGATTCATTGTGAACTTGTTT
ATTATGATTCGTTGCTAAATCACGGCGTCTTTTTCTTCTTTGGGCATTTCTTGGCGGAAACTGTTGCTCC
GTATTCTCTATTGTATCCTGATGTTCTAATTCTGATTGGTCTTTTTCAACATCTTCCGTATGGTCTTGAT
GTGAATTTGTGTCTATCGATTGACGATTTTTTTCAAAGTCATCTTTAAAATTATTAGACAT

>sdrD_AJ005646.1 Staphylococcus aureus sdrD gene
ATGCTAAACAGAGAAAATAAAACGGCAATAACAAGGAAAGGCATGGTATCCAATCGATTAAATAAATTTT
CGATTAGAAAGTACACAGTGGGAACAGCATCAATTTTAGTAGGTACAACATTAATTTTTGGTCTGGGGAA
CCAAGAAGCAAAGGCTGCAGAAAGTACTAATAAAGAATTGAACGAAGCGACAACTTCAGCAAGTGATAAT
CAATCGAGTGATAAAGTTGATATGCAGCAACTAAATCAAGAAGACAATACTAAAAATGATAATCAAAAAG
AAATGGTATCATCTCAAGGTAATGAAACGACTTCAAATGGGAATAAATTAATAGAAAAAGAAAGTGTACA
ATCTACCACTGGAAATAAAGTTGAAGTTTCAACTGCCAAATCAGATGAGCAAGCTTCACCAAAATCTACG
AATGAAGATTTAAACACTAAACAAACTATAAGTAATCAAGAAGCGTTACAACCTGATTTGCAAGAGAATA
AATCAGTGGTAAATGTTCAACCAACTAATGAGGAAAACAAAAAGGTAGATGCCAAAACTGAATCAACTAC
ATTAAATGTTAAAAGTGATGCTATCAAGAGTAATGATGAAACTCTTGTTGATAACAATAGTAATTCAAAT
AATGAAAATAATGCAGATATCATTTTGCCAAAAAGTACAGCACCTAAACGTTTGAATACAAGAATGCGTA
TAGCAGCAGTACAGCCATCATCAACAGAGGCTAAAAATGTTAATGATTTAATCACATCAAATACAACATT
AACTGTCGTTGATGCAGATAAAAACAATAAAATCGTACCAGCCCAAGATTATTTATCATTAAAATCACAA
ATTACAGTTGATGACAAAGTTAAATCAGGTGATTATTTCACAATTAAATACTCAGATACAGTACAAGTAT
ATGGATTGAATCCGGAAGATATTAAAAATATTGGTGATATTAAAGATCCAAATAATGGTGAAACAATTGC
GACTGCAAAACATGATACTGCAAATAATTTAATTACATATACATTTACAGATTATGTTGATCGATTTAAT
TCTGTACAAATGGGAATTAATTATTCAATTTATATGGATGCTGATACAATTCCTGTTAGTAAAAACGATG
TTGAGTTTAATGTTACGATAGGTAATACTACAACAAAAACAACTGCTAACATTCAATATCCAGATTATGT
TGTAAATGAGAAAAATTCAATTGGATCAGCGTTCACTGAAACAGTTTCACATGTTGGAAATAAAGAAAAT
CCAGGGTACTATAAACAAACGATTTATGTAAATCCATCGGAAAATTCTTTAACAAATGCCAAACTAAAAG
TTCAAGCTTACCACTCAAGTTATCCTAATAATATCGGGCAAATAAATAAAGATGTAACAGATATAAAAAT
ATATCAAGTTCCTAAAGGTTATACATTAAATAAAGGATACGATGTGAATACTAAAGAGCTTACAGATGTA
ACAAATCAATACTTGCAGAAAATTACATATGGCGACAACAATAGCGCTGTTATTGATTTTGGAAATGCAG
ATTCTGCTTATGTTGTAATGGTTAATACAAAATTCCAATATACAAATAGCGAAAGCCCAACACTTGTTCA
AATGGCTACTTTATCTTCAACAGGTAATAAATCCGTTTCTACTGGCAATGCTTTAGGATTTACTAATAAC
CAAAGTGGCGGAGCTGGTCAAGAAGTATATAAAATTGGTAACTACGTATGGGAAGATACTAATAAAAACG
GTGTTCAAGAATTAGGAGAAAAAGGCGTTGGCAATGTAACTGTAACTGTATTTGATAATAATACAAATAC
AAAAGTAGGAGAAGCAGTTACTAAAGAAGATGGGTCATACTTGATTCCAAACTTACCTAATGGAGATTAC
CGTGTAGAATTTTCAAACTTACCAAAAGGTTATGAAGTAACCCCTTCAAAACAAGGTAATAACGAAGAAT
TAGATTCAAACGGCTTATCTTCAGTTATTACAGTTAATGGCAAAGATAACTTATCTGCAGACTTAGGTAT
TTACAAACCTAAATACAACTTAGGTGACTATGTCTGGGAAGATACAAATAAAAATGGTATCCAAGACCAA
GATGAAAAAGGTATATCTGGCGTAACGGTAACATTAAAAGATGAAAACGGTAACGTGTTAAAAACAGTTA
CAACAGACGCTGATGGCAAATATAAATTTACTGATTTAGATAATGGTAATTATAAAGTTGAATTTACTAC
ACCAGAAGGCTATACACCGACTACAGTAACATCTGGTAGCGACATTGAAAAAGACTCTAATGGTTTAACA
ACAACAGGTGTTATTAATGGTGCTGATAACATGACATTAGATAGTGGATTCTACAAAACACCAAAATATA
ATTTAGGTAATTATGTATGGGAAGATACAAATAAAGATGGTAAGCAGGATTCAACTGAAAAAGGTATTTC
AGGCGTAACAGTTACATTGAAAAATGAAAACGGTGAAGTTTTACAAACAACTAAAACAGATAAAGATGGT
AAATATCAATTTACTGGATTAGAAAATGGAACTTATAAAGTTGAATTCGAAACACCATCAGGTTACACAC
CAACACAAGTAGGTTCAGGAACTGATGAAGGTATAGATTCAAATGGTACATCAACAACAGGTGTCATTAA
AGATAAAGATAACGATACTATTGACTCTGGTTTCTACAAACCGACTTACAACTTAGGTGACTATGTATGG
GAAGATACAAATAAAAACGGTGTTCAAGATAAAGATGAAAAGGGCATTTCAGGTGTAACAGTTACGTTAA
AAGATGAAAACGACAAAGTTTTAAAAACAGTTACAACAGATGAAAATGGTAAATATCAATTCACTGATTT
AAACAATGGAACTTATAAAGTTGAATTCGAGACACCATCAGGTTATACACCAACTTCAGTAACTTCTGGA
AATGATACTGAAAAAGATTCTAATGGTTTAACAACAACAGGTGTCATTAAAGATGCAGATAACATGACAT
TAGACAGTGGTTTCTATAAAACACCAAAATATAGTTTAGGTGATTATGTTTGGTACGACAGTAATAAAGA
CGGCAAACAAGATTCAACTGAAAAAGGTATCAAAGATGTTAAAGTTACTTTATTAAATGAAAAAGGCGAA
GTAATTGGAACAACTAAAACAGATGAAAATGGTAAATACTGCTTTGATAATTTAGATAGCGGTAAATACA
AAGTTATTTTTGAAAAGCCTGCTGGCTTAACACAAACAGGTACAAATACAACTGAAGATGATAAAGATGC
AGATGGTGGCGAAGTTGACGTAACAATTACGGATCATGATGATTTCACACTTGATAATGGCTACTACGAA
GAAGAAACATCAGATAGCGACTCAGATTCGGACAGCGACTCAGATTCAGACAGAGACTCAGACTCAGATA
GTGATTCAGACTCGGATAGCGATTCAGATTCAGACAGCGATTCAGATTCAGATAGCGATTCAGATTCAGA
CAGAGACTCAGATAGTGATTCAGACTCAGATAGCGACTCAGATTCAGACAGCGACTCAGATTCAGACAGC
GACTCAGACTCAGATAGTGATTCAGACTCAGATAGCGACTCAGATTCGGATAGCGACTCAGATTCAGACA
GCGACTCAGACTCGGATAGTGATTCAGACTCAGATAGCGACTCAGACTCAGATAGCGATTCAGATTCAGA
TAGCGACTCAGACTCAGACAGCGATTCAGACTCAGACAGCGACTCAGACTCAGATGCAGGTAAGCACACA
CCTGTTAAACCAATGAGTACTACTAAAGACCATCACAATAAAGCAAAAGCATTACCAGAAACAGGTAATG
AAAATAGCGGCTCAAATAACGCAACGTTATTTGGCGGATTATTCGCAGCATTAGGATCATTATTGTTATT
CGGTCGTCGTAAAAAACAAAATAAATAA

>efb_AJ306909.1:114-611 Staphylococcus aureus efb gene for fibrinogen-binding protein Efb
ATGAAAAATAAATTGATAGCAAAATCTTTATTAACAATAGCGGCAATAGGTATTACTACAACTACAATTG
CGTCAACAGCAGATGCGAGCGAAGGATACGGTCCAAGAGAAAAGAAACCAGTGAGTATTAATCACAATAT
CGTAGAGTACAATGATGGTACTTTTAAATATCAATCTAGACCAAAATTTAACTCAACACCTAAATATATT
AAATTCAAACATGACTATAATATTTTAGAATTTAACGATGGTACATTCGAATATGGTGCGCGTCCACAAT
TTAATAAACCAGCAGCGAAAACTGATGCAACTATTAAAAAAGAACAAAAATTGATTCAAGCTCAAAATCT
TGTGAGAGAATTTGAAAAAACACATACTGTCAGTGCACACAGAAAAGCACAAAAGGCAGTCAACTTAGTT
TCGTTTGAATACAAAGTTAAGAAAATGGTCTTACAAGAGCGAATTGATAATGTATTAAAACAAGGATTAG
TGAGATAA

>icaB_AF086783.1:3834-4706 Staphylococcus aureus intercellular adhesion locus, partial sequence
GTGAAGTATAGAAAATTTATAATTTTAGTGTTGAGTATCTTGATCATATTGCCTGTAAGCACACTGGATG
GTCATCATATTGCAAATGCAGATGACGATTCACCTAAAAAACTGAAATATAAAGAAAATAGTGCTCTGGC
ATTAAATTATCACCGTGTAAGAAAAGCGAATTTTCTGAATAATTTTATTTACTTCTTTTCTAGTAGTAAA
GAAATTAAAAATTATAGTGTTAGTCAATCACAATTTGAATCTCAAATAAAATGGCTAAAATCACATGATG
CTAAATTTTTAACCTTGAAAGAATTTTTATATTACAAGAAAAAAGGTAAGTTTCCAAAACGAAGTGAGTG
GGTTAACTTTGATGATATGGATGAAACTATTTATGAAAATGCTTATCCAATCTTAAAAAAATATAAAATA
CCGGCGACTGGGTTTATTATCACAGGTCATGTTGGGGGGGAAAACTTTCACAACCTCGATATGATTAGTA
AAAAAGAACTAAAAGAAATGTATAAAACTGGGTTATGGGAATTTGAAACACATACCCACGATTTGCATAA
CTTATCTAAAAATAATAAGTCAAAATTAATGAAAGCTTCTGAAGCTACAATCATAAAAGATTTAAACAAA
AGTGAAAAATATCTAACTAAAAACTTTAAAAAGTCGCAGAAAACTATAGCCTATCCTTATGGCTTGATGA
ATGACGATAAATTACCGGTAATCAAAAAAGCTGGGTTAAAATACGGTTTTTCATTAGAGGAAAAAGCAGT
CACTCCGAACTCCAATGATTATTACATCCCTAGAATATTAATTAGTGATGATGCTTTTGAGCATTTAATT
AAGAGATGGGACGGATTCCATGAAAAAGATTAG

>icaC_AF086783.1:4693-5745 Staphylococcus aureus intercellular adhesion locus, partial sequence
ATGAAAAAGATTAGACTTGAACTCGTATATTTACGTGCTATTATATGTGCAATTATTATTATCACACATT
TACTTACACAAATTACTTTAAAACATGAAAATATGGAGGGTGGGTCCTTAGTGTTACAATTTTACATTCG
TAATATTGTGATTTTTGGTACACCTTGCTTTATTATCTTGTCACAGTTACTGACAACCTTGAATTACCAA
AAAGTCACCTATAGATACTTAACTACACGCGTAAAATATATACTTATTCCTTACATATTAATGGGATTGT
TTTACAGTTATAGTGAATCATTATTAACAGATTCAAGTTTCAATAAACAATTCATTGAAAATGTCCTATT
AGGTCAATGGTATGGCTATTTTATCGTTGTTATCATGCAATTCTTTATTTTGAGTTATATCATTTTTAAA
ATTAACTATAACCTATTCAACAGTAAAATATTATTATTGTTATCTTTTATTTTACAGCAATCATTTTTAT
ATTACTTTACGAACAACACAGCGTTTCACGATACCGTGCTACACTATTATCCCTTAAGTGAAAATACTAT
AATATTCGGATGGATTTTTTATTTCTTCTTAGGTGCATATATGGGTTATAACTACGAACGTGTATTAAAT
TTCTTAGAACGTTATTTAGTTATTATGATTGTATTAGCTGTAGCTACTTATTTTGTGTTTATTGCGTTAG
CAAATGGAGACTATTGGAACGTTACCAGCTTTTCATATTCATTAACACCATATAATAGTATTATGTTTAT
TGTTATCTTGGGTATTTGCACGCATTTTAAAACAATGTTATTTAATACGATTCAAATGATTAGTGCTTTC
TCATTCTTTATTTATTTATTACATCCAATCATTCTAGACTCATTGTTTGCATATACAAATATATTTGAGG
ATAATACAATGGTCTTTCTAGCGATATCACTACTATTCATTTTAGGATTATGTATAGGTGTCGGCATGAT
ATTGCGTGAATTCTATATCTTTAGGTTTATTATTGGAAAACAACCATATAAATTGAACATTAATGCTTAT
TAA

>icaD_AF086783.1:3532-3837 Staphylococcus aureus intercellular adhesion locus, partial sequence
ATGGTCAAGCCCAGACAGAGGGAATACCCAACGCTAAAATCATCGCTAAATATTGTAAGAGAAACAGCAC
TTATCGCTATATCTTGTGTCTTTTGGATATATTGTTTAGTTGTTCTACTCGTTTATATTGGTACTATATT
TGAAATTCATGACGAAAGTATCAATACAATACGTGTTGCTTTAAACATTGAAAATACTGAAATTTTAGAT
ATATTTGAAACTATGGGCATTTTCGCGATTATCATTTTTGTATTTTTTACAATTAGCATATTGATTCAAA
AATGGCAGAGAGGGAGAGAATCGTGA

>icaR_AF086783.1:1606-2166 Staphylococcus aureus intercellular adhesion locus, partial sequence
TTATTTCTTCAAAAATATATTTAGTAGCGAATACACTTCATCTTTGAATTGACTTTTACTTTCTTCCACT
GCTCCAAATTTTTGCGAAAAGGATGCTTTCAAATACCAACTTTCAAGAAACAGCAATATTAAATTCTGAA
AGTCTTCTTTTGTCATCTTTATCTTTGATTCATCATAGAATTTTGCTATCTCTTTACTTAATGATTGATT
TAAATCTTGTATTTGTCCGTAAATATTTCCAGAAAATTCCTCAGGCGTATTAGATAATTGAACGTACATT
CTAATATACCTTTCTTCGATGTCGAAAATAAACTCAAATAAGAATTGATATAAAGCATCAATTGAATAGT
TCGATTTATTTTGATTCATCATAATAATATTATTAAGGTAATCAAAACAACATTTAACACTTTGTTCGTA
AATACTTTTTTTCGAGTCAAAATGGTAATATAAACTCGCTTTCTTTATATTTACACTTTTAGCTATATCA
TCAAGTGTTGTACCGTCATACCCCTTCTCTGAAAATAAGGTTATTGCGTTATCAATAATCTTATCCTTCA
A

>isaA_AP017922.1:2565539-2566240 Staphylococcus aureus DNA, complete genome, strain: JP080
TTAGAATCCCCAAGCGCTTAAACCTTGTGCTTTGTATGCTTTAACAGCTGCGTTGATTTGTTGGTCAACA
GTGTTTGTTGGACCCCAACCTGGCATAGTTTGGAATAAACCTGAAGCACCTGATGGGTTGTAAGCATTTA
CTTGACCATTTGATTCACGAGCGATGATTGCAGCCCATGTAGAAGCTGAAACACCAGTACGTTGAGCCAT
GATTTGAGCTGCTGATGAACCAGTAGCACCTGCAGTATTACCATTGCTTAATCTCACTGAACTTGAAGTA
GTTGAAGTGCTGTAGTTATGGTAAGTTGGAGCTGAAACAGCTGCAACGTTTGAGTTACTTGATTGTGCAT
TGTAGCTTACTGATTGTACATCTGAACCTTGGTTGTATGAAGTAGTGTAGTCTGCACCTGCAACGTTTGA
GAAACCAGCAGTTTGACCATTAGCTGCTTCATAGCTCCATGACCATGTAGTACCATTTGAAGTAAAGTTA
TATTGGAAACCATCTTTTACAAAGTGGATGTCATATGCACCATCTTTGATTGGAGCTGCATTTAATTGAT
CTTGGTGATTATGCGCTAAGTCAACTAAGTGTGCTTGATCAACGTTTACTTCAGCAGCGTGTGCTTGATG
TCCTGTACCTGCTGCGTAACCTGTTACACCTAATGCCACTGCTAATGATGATGCCATAATTGTCTTTTTC
AT

>isdH_AIDT01000001.1:370830-373517 Staphylococcus aureus subsp. aureus DR10 Contig0037, whole genome shotgun sequence
TTATTTAGGTTCTTTTCTGAATTTAGGAATGAATAAAGCTAACATACCTAATAACGCATATAAGCCCCAC
CATGTTTGGCTTGAAGTTGTTTCTCCAGTTTTTGGTAGCATTTTAGATTGACTAAGTTTGTTTTCTTTCG
ATGGTGTGCCGGACTTTTCTTTTGTTTTCACTGTTTTGTCTACAGTTTTATGAATATCATTCGATGGATG
TTCGGTTGTTTTTTTGTCAGTAACTTTGTCTATATTATTATAATTTTGTCTCACGCCATCAAGCTTTGCT
GCTTTTCCAGTATGATTATTTTTATCGGTATTATGTGCTAGTTGTATAACTTTGCCTTCATTTTTATTAA
TGTCTTTTTCAGTATCGACATTAGATGACATACCAACGCTATTATCGGCATCTTTATCGACACCCTTATC
AGTGTCTTTAGCAATTTGAGTATCCATTTCTTTGAGATCATACTTATCGAGGTGAGTGTTATCCGACATA
TCGGATAAATGATCAACATCATGATGCGCATCTTTGTCAATATTACTATCAGTCACTTTAACCACGTCAG
ACTCTGGTTCTATCACATCTGCTTTATCAGACGCATCTTTTGGATTTGTTGCAGTGCTGCTATTTTCAGC
TGTATCCGTTGCAGAAACCTTATTTTCTTGTCCTGTTTGTACATTTAGCGGTTCACTCGTATTATTTTGT
GATGTGTCATCATCTTTTGTCTTGATATCCTGATTTACAATTCTGACATGATATTGACCTTCATAACCAA
TGTTTGCCACAACAACTTTAACAATTGCATTGTAAATTGCTTTGTCAGATACATATGGGAAAATCAGCGT
TCTAGAATTATTTTTAGGATCTTTAGAAACAGTAGTGACACGTTTACCTTCTACAATTAAATCTTTCCAG
TAACTGTCATCCTTTGTTTTCATCACTACATATTTTTGACCATTTAAAGTTGCTGTATAGAATGGATGTT
CAACAAATCCGTCCATAACTGACTCACTATTTTCTTCACTTTCAAAAACAACAAAATGCGCTTCTTGTAA
ATCTGTTAATTGATCATTTGTAGGTGTAACATTTTCAAATTCTGTCACTGCAGACTTAACTTGATCAGCT
AACTCAACTCTCGTTTGGTCTAATTTCTTTTTATATTCTGCTTTATATTTTTCTGGCAATTTATCTTGTA
ATTTTTCTAATTCATAAACTTGTCTTTCTAACGTTTTAGCTTTATGATACGGTGCTAATAATTTTTGTAA
ATTGTATGTTTCTTCATCTACATAGTCATCTGGATTATTCGTAATTGGCTGTGCAAAGACCATTAATGTA
TAGTCATAATCTTCATGGAAGTTCTCACCATATTCAATAGATGACACAATTTTAACTTCTCTCGCCCCAT
TAGAAACTGGAAAACGAATATAGGCATAATCTTTATCAGAATCATATGATACTAATTCGACTGGTAACTT
TTTGTCACCTTCATAAACTTCAAATTTCTTCCATGTTGAAGCTGTCTTTAAACCTAATTCAATTATTGGT
CCTGTTTTTGTAAAAATAACAGTTGCTGGTTCAACAGTACTAGCATAATGATAGAACTGTCTTTCACCTT
TATCATTTTTCATTTGAAAATCAATTGGTCGCCAATTATCAGCTGTATGTTCTTTATCAATGATAGCTGG
GTTTTTAATGGCATCTTGTAATGATTCATCCGCTGGCGGATATTGTTGGTTCCCATTCGATTGATTACTT
GATGCATTCGTTTTATCGTTGGTATTACCATTAGAATTTGTTTCATGAGCTGGTTGGCTTGACGCTTGAT
CTGCATTGGCTGAAGATACTGGTTTTGCAGGTTGACTCATATTGGTCGTTGCCTGCGGTTGATCACTAGC
ATTGTTCGTCGTTGATGTATTTTGATTAGATGTATTCGTGTTTGTTTGATTACTTGCGTCTGAACTTGAT
TGATCATTCGATGCTACTGCATCATTTGTATCTGATTTTACAAGTGAAGGATCGTTATAAATAGGTTTTG
CAAATACTAATTTAGTATAATCATAATTTGTTTCAGCTCCATCATCAATTTGAGTTGAAGAGACAATTTT
CAGCTCTTGCGTACCATCTGAAACAGGGAATCGAATATAGGCATGGTCTTCTGGAACAGGACTATACGAT
ACAAGTCTCACTGGCAATTTTTGATTGTTTTCATAAACTTCAAACTTCTTCCATGTTGAAGCAGTATTGA
TGTCTAATTCAACCTCAGCTTTCTTTTTAGTGTAATATACATCTGCTGGATCTTTGATACTGAAAAAGTG
ATAGTACTGAGTTTCATTGTTTTTATCTAATAATTGAAAATTAACTTGTTCTCTTGGACCTATATCATGT
TCTTTATTTTCTACTGCAGGATTTTTAATTGCATCTTTAAGTGATTCATCCGCTGCAGGATAGGTTTTCG
CAGTGTTTGTTGGTTGCGTAGCAGGTTGTGTTTGATTTGTATCCTTTGGTGGCTGAGTTGTAGTTGCATT
ATTATTTTGATTTTCCGAGATTTTATCTGAAGTATTTGTATTTTCTGCTGCTTGCGCTTGATGTTGAGAA
GTAATTAAAAATAGTGTACTGACAATGACCGATGCAACGCCTAGAGTTGATTTTCTAATAGAATAGAAAG
ACCTTAATTTTGGGTGATGTTTGTTCAT

>etd_AB057421.1:5409-6254 Staphylococcus aureus IS256, ORF5, ORF6, etd, ORF2, edin-B, ORF7, ORF8, ORF9, ORF10, ORF11 genes, complete cds
ATGACTAAAAATATATTAAAAAAGTTATTTATAACATTATCTCTTGCAATATTTCTCTCCCCGTTGATTA
GTCATGCAGAAAATAAATTATTCGCAAATACATATGAAGAATCTGAAATTTTAAAAAAGAGAGAAAAGTA
CAATGCAGCCCCTTCCACATTAAGTGAGGAAGTTTTTTCAAAAGTTTCAAATACTATGAAAAGCCCCTAT
AATTCAGTTGGAACAGTTTTTATTAAGGGGGAGACTATAGCTTCTGGTGTATTAATTGGCAAAAATACAA
TTATAACAAACTATCATGTATCAAGGATGGCTAAAAAAGATCCGACTAAAGTTATATTCACACCTGGTTC
GACTAAAACAGAAGATGGAGTATATAAAACTCCATATGGACAATTTGTAGCAGAAGAAATTAATGAACAC
CCATATGGACAAGGAACTGATTTGTCTATAATTAAACTAAAACCCAATAAAGACGGAAAGTCTGCAGGTG
ATTTAATTCCCCCTGCAAAGATTGCAGATTCTATAGATTTGCAACAAGGTGACAAAATAAGCTTGCTCGG
ATACCCTTATAACTTTTCTACTAATTCTTTATATAGAAGTGAAATTGAAATCTTTAATTTAAATTCTGGT
CAATATTTTGGGTATACTGAGTCGGGAAATTCTGGATCCGGGTTGTTTAATTTAAAAGGAGAGTTAGTTG
GTATTCATGTTGGAAAAGGAGGAAAATATAATTTACCGATAGGTAAATTTTTTAATACTGAAATTGGCTC
ATTGTATTCAGTAGATAATTCCTTAAGCACTTTAGGTAGTGATTTAAAGAAAAGAGCTGAATTACAGTCT
CATTAG

>hlgB_AP020324.1:2471086-2472063 Staphylococcus aureus KUN1163 DNA, complete genome
CTATTTATTGTTTTCAGTTTCTTTTGTATCTAACAATTTCACTTTGTGATTTTCCCAATCAATTTCATAT
GTTGATTTAAATGTTCTAGTTTTAAAGTTTTTATAATTTGCGCCTGCCCAGTAGAAGCCATTCCAACGAA
TTTGGTATAAATCCATTTCACGTTGATAAGTTACTGTAATTTTAGATTTTTTAGCGCCATCTTGTCTGTG
TGATAGTACGCTTAAAAATTCTGGATTGAAGTTACTTCTAGATAATAATGGCATTTGGTGTTGCGCTATG
AAGTTTTGGCCAGCGTATGCACTGCTTTGTCTGCCAGCTAAGAAGAGTTCATTACCATATGTTGGGTGGA
AGCTATCTCTTCCATAAGGTCCCCAACCATTATTCATAATTTTATGTGCTTCAACTCCCCAGCCAACATT
TTTATAATTTGTGTTGCGACTTAATGTTGTTCTGTAACTTTCTTGTTTATAATTAATTGTTTCAGAAAAA
GCTGTATTTCCATTAAGTCCACCAGATAAACCATTAGAGATACTAATGTCACCACCAAATGTATAGCCTA
AAGTATTTTGAACTTGAAACTCTTCATTTTGATTTTTTGGTGCATAATCAACGACGTTTACTGAATCATT
AGATTGTGAGCTTATAGATACATTGTATTTAGCTCCCCAATATAATTTTGAAAAGTCATAGTCATTAGGA
TTAGGTTTCACAAAGCCTGAGTTAATATTCCCAGTAGCTTTAAGTACTAAAGTATCTTTATCATAACTTT
TATCTTTGATGAAATTAAATGTTAAAATCTGTGAAATTTTAAACTTATCAGAATCTGCTGTGGCTGTTGT
TTTGTATAAAGTAACTTTGTCATCGACTTTTTTTACGCTGACTGGTGTTATTTTACCTTCAGCATTAGCA
GTACCAGAAAGTAATAATAATGCCATAGATGTAGCAACGGATGATTTGACTAATTTATTCATTTTCAT

>hlgC_AP020324.1:2472065-2473012 Staphylococcus aureus KUN1163 DNA, complete genome
TCAATTCTGTCCTTTCACCTTGATTTCATGAGTCTTCCAATTGACCTCGTATTTAACAGTATAGTTTCTA
TTTACGAATGCATTATGGACTCTATGTCCGTCTAAATAACTGTTGCCATAATGCGTTGATCTTTTAATGG
CATGAGTGACATCCATGTTTCTTCCGTAAGTAATTTCAAATTCGCTTGTATCGCTTGAACCTTTTTCATG
AGATACTGTGGCGATAAATGAAGGGTTAAATCCACTTTGTACAAGAGGAGGTAACTCACTGTCTGGAACG
AAATAATCTCTAGGATCTTTACTATGAGGTTTGTAGCCTACAAATAAATCGCTATCAAATGCTGATTTTT
GACCTGATTCAGTGGCGAATGAATTCGCTTTGACGCCCCATAAAACACTTTTTGAGTTTTGTTGTTCTAC
TTCACTTACATAATTTTGTTGTGTATAGCTAATCGATTTAGAATAGTTAAATGATCCATTACCACCGAGT
GATGGGGCTGATTGGAAATTACCACCGATATTGTATCCTAATGTCTGACTCACGTTTGTAGATTCAATTT
TATTTTTAGGTAAATAATTAATTAAAGAAACATATTTATCATTTGTTTTTAAACCAATATTATATTGGAA
TGGCCATCGCATAGCTTTAACATGATTAGTTTTTTTATAGTTGTAATATGTTGTTCTAGAGCTAATGAAT
CCTTGCATCTTTAATATCAGAGCATCTTTGTTATATTTTTTATCCTTCACAAAATCAAATTGAATATTTT
GAGTCACGCCCCATTTATTACTTGTTTTATCTTCTGTCCTTTTGATAATTTCTATATCGCTTCCTTTACC
GATGTCTTCAGTATCGTTGGCAGCTTTAGCATTTTCTAATAACGGATTGGCAAGAGGGGCAAGTAAGCTC
ACAGATAAAGTTGTAGCTAATATTTTATTTTTAAGCAT

>lukE_AP020324.1:160101-161036 Staphylococcus aureus KUN1163 DNA, complete genome
ATGTTTAAGAAAAAAATGTTAGCTGCAACTTTGTCAGTAGGACTGATTGCGCCTTTAGCATCTCCGATTC
AAGAATCTAGAGCTAATACTAATATAGAGAATATTGGTGATGGTGCTGAAGTAATCAAACGTACGGAGGA
TGTAAGTAGTAAGAAATGGGGCGTTACTCAAAATGTTCAATTCGACTTTGTAAAAGATAAAAAATATAAC
AAAGATGCTTTAATTGTTAAAATGCAAGGTTTTATTAATTCCAGAACTTCATTTTCAGATGTGAAGGGTA
GTGGATATGAATTGACTAAACGAATGATTTGGCCATTCCAATATAATATAGGACTGACGACTAAAGATCC
AAATGTTAGCTTAATCAATTACCTTCCTAAAAACAAAATAGAAACTACTGATGTTGGTCAAACATTAGGA
TATAACATTGGAGGTAATTTCCAGTCAGCACCATCTATAGGTGGCAATGGCTCATTTAATTATTCTAAAA
CAATTAGTTATACCCAAAAGAGTTATGTCAGTGAAGTAGACAAGCAAAACTCAAAATCAGTTAAATGGGG
TGTTAAAGCAAACGAATTTGTTACGCCTGATGGTAAAAAATCTGCGCATGATAGATATTTATTCGTACAA
AGTCCAAATGGTCCAACAGGTTCAGCAAGAGAATATTTTGCTCCTGATAATCAATTGCCACCTTTAGTTC
AAAGTGGCTTTAATCCATCATTTATCACTACACTATCACATGAAAAAGGTTCAAGTGATACGAGTGAATT
TGAAATTTCATATGGTAGAAACTTAGATATTACATATGCGACTTTATTCCCTAGAACTGGTATTTACGCA
GAAAGAAAGCATAATGCATTTGTAAATAGAAACTTTGTAGTTAGATATGAAGTTAATTGGAAAACACACG
AAATTAAAGTGAAAGGACATAATTAA
