# Supplementary material for: Staphylococcus aureus injection drug use-associated bloodstream infections are propagated by community outbreaks of diverse lineages
Source: Commun Med (Lond). 2021 Nov 30;1:52. doi: 10.1038/s43856-021-00053-9 (PMC9053277; doi:10.1038/s43856-021-00053-9)
Supplement: Supplementary file 4 — Supplementary Data 2 [file 43856_2021_53_MOESM4_ESM.xlsx]

## Sheet: Nodes for network
Name	PtID	MLST	Injection Drug Use	Hepatitis C serostatus
WUSa_34	229	MLST15/582	1	0
W070	130	MLST256/536	1	1
W021	19	MLST672	1	1
W025	104	MLST398/4163	1	1
W027	106	MLST8/1181	1	0
W203	201	MLST5	1	1
WUSa_22	219	MLST398/4163	1	1
WUSa_42	236	MLST398/4163	1	0
WUSa_47	238	MLST5	1	1
W201	199	MLST398/4163	1	1
W160	6	MLST8/1181	1	1
W196	194	MLST8/1181	1	0
W198	196	MLST8/1181	1	1
W123	8	MLST8/1181	1	0
W103	155	MLST398/4163	1	1
W129	174	MLST8/1181	1	1
WUSa_18	216	MLST30/39	1	1
W202	200	MLST45	1	1
W181	29	MLST8/1181	1	1
W051	117	MLST8/1181	1	1
W029	107	MLST8/1181	1	1
W192	190	MLST398/4163	1	1
W197	195	MLST8/1181	1	1
W112	162	MLST8/1181	1	1
W095	149	MLST672	1	1
W096	150	MLST398/4163	1	1
W162	3	MLST15/582	1	1
W064	12	MLST256/536	1	0
W020	101	MLST672	1	1
W024	103	MLST398/4163	1	0
W026	105	MLST8/1181	1	0
W030	108	MLST5	1	1
W098	152	MLST398/4163	1	1
W099	153	MLST5	1	1
W118	167	MLST398/4163	1	1
W138	180	MLST8/1181	1	0
W193	191	MLST8/1181	1	0
W089	144	MLST8/1181	1	0
W074	133	MLST8/1181	1	1
W121	170	MLST30/39	1	1
C005	33	MLST45	1	0
W135	178	MLST8/1181	1	1
W019	16	MLST8/1181	1	1
C060	79	MLST8/1181	0	0
W036	110	MLST8/1181	1	1
W068	129	MLST398/4163	1	1

## Sheet: Edges for Network
Source	Target	cgSNP distance
WUSa_34	W162	0
W070	W064	0
W021	W020	0
W025	W024	0
W027	W026	0
W203	W030	0
WUSa_22	W096	0
WUSa_42	W098	0
WUSa_47	W099	0
W201	W118	0
W160	W138	0
W196	W193	0
W198	W197	0
W123	W089	1
W103	W098	3
WUSa_42	W103	3
W129	W074	5
WUSa_18	W121	5
W202	C005	6
W181	W135	6
W051	W019	10
W029	C060	10
W192	W098	10
WUSa_42	W192	10
W197	W193	12
W198	W193	12
W197	W196	12
W198	W196	12
W192	W103	13
W112	W036	14
W095	W021	15
W095	W020	15
W096	W068	15
WUSa_22	W068	15

## Sheet: AllcgSNPdistancesWithinMLST
Isolate Pairs	cgSNP distance	Network Strains	Index-to-Index Within Separate Patients	Recurrence Within the Same Patient?	IDU-to-IDU	Control-to-Control	IDU-to-Control
WUSa_34_W162	0	1	1	0	1	0	0
W070_W064	0	1	1	0	1	0	0
W021_W020	0	1	1	0	1	0	0
W025_W024	0	1	1	0	1	0	0
W027_W026	0	1	1	0	1	0	0
W203_W030	0	1	1	0	1	0	0
WUSa_22_W096	0	1	1	0	1	0	0
WUSa_42_W098	0	1	1	0	1	0	0
WUSa_47_W099	0	1	1	0	1	0	0
W201_W118	0	1	1	0	1	0	0
W160_W138	0	1	1	0	1	0	0
W196_W193	0	1	1	0	1	0	0
W198_W197	0	1	1	0	1	0	0
W123_W089	1	1	1	0	1	0	0
W103_W098	3	1	1	0	1	0	0
WUSa_42_W103	3	1	1	0	1	0	0
W129_W074	5	1	1	0	1	0	0
WUSa_18_W121	5	1	1	0	1	0	0
W202_C005	6	1	1	0	1	0	0
W181_W135	6	1	1	0	1	0	0
W051_W019	10	1	1	0	1	0	0
W192_W098	10	1	1	0	1	0	0
WUSa_42_W192	10	1	1	0	1	0	0
W029_C060	10	1	1	0	0	0	1
W197_W193	12	1	1	0	1	0	0
W198_W193	12	1	1	0	1	0	0
W197_W196	12	1	1	0	1	0	0
W198_W196	12	1	1	0	1	0	0
W192_W103	13	1	1	0	1	0	0
W112_W036	14	1	1	0	1	0	0
W095_W021	15	1	1	0	1	0	0
W095_W020	15	1	1	0	1	0	0
W096_W068	15	1	1	0	1	0	0
WUSa_22_W068	15	1	1	0	1	0	0
WUSa_19_W098	19		1	0	0	0	1
WUSa_42_WUSa_19	19		1	0	0	0	1
WUSa_19_W103	22		1	0	0	0	1
W043_C058	23		1	0	0	0	1
WUSa_19_W191	23		1	0	0	0	1
WUSa_19_W192	23		1	0	0	0	1
W117_W077	24		1	0	1	0	0
WUSa_19_W096	24		1	0	0	0	1
WUSa_22_WUSa_19	24		1	0	0	0	1
WUSa_6_WUSa_19	24		1	0	0	1	0
W088_W087	25		1	0	1	0	0
WUSa_19_W068	25		1	0	0	0	1
W191_W098	26		1	0	1	0	0
WUSa_42_W191	26		1	0	1	0	0
W098_W096	27		1	0	1	0	0
WUSa_42_W096	27		1	0	1	0	0
WUSa_22_W098	27		1	0	1	0	0
WUSa_42_WUSa_22	27		1	0	1	0	0
WUSa_6_W098	27		1	0	0	0	1
WUSa_6_WUSa_42	27		1	0	0	0	1
W098_W068	28		1	0	1	0	0
WUSa_42_W068	28		1	0	1	0	0
W191_W103	29		1	0	1	0	0
W103_W096	30		1	0	1	0	0
WUSa_22_W103	30		1	0	1	0	0
W192_W191	30		1	0	1	0	0
W112_C038	30		1	0	0	0	1
WUSa_6_W103	30		1	0	0	0	1
W103_W068	31		1	0	1	0	0
W191_W096	31		1	0	1	0	0
W192_W096	31		1	0	1	0	0
WUSa_22_W191	31		1	0	1	0	0
WUSa_22_W192	31		1	0	1	0	0
WUSa_6_W191	31		1	0	0	0	1
WUSa_6_W192	31		1	0	0	0	1
W191_W068	32		1	0	1	0	0
W192_W068	32		1	0	1	0	0
WUSa_19_W001	32		1	0	0	0	1
WUSa_6_W096	32		1	0	0	0	1
WUSa_6_WUSa_22	32		1	0	0	0	1
WUSa_6_W068	33		1	0	0	0	1
WUSa_19_W118	33		1	0	0	0	1
WUSa_19_W201	33		1	0	0	0	1
W098_W001	35		1	0	1	0	0
W118_W001	35		1	0	1	0	0
W201_W001	35		1	0	1	0	0
WUSa_42_W001	35		1	0	1	0	0
W078_W052	36		1	0	1	0	0
W118_W098	36		1	0	1	0	0
W201_W098	36		1	0	1	0	0
WUSa_42_W118	36		1	0	1	0	0
WUSa_42_W201	36		1	0	1	0	0
W052_C008	36		1	0	0	0	1
W052_W046	38		1	0	1	0	0
W103_W001	38		1	0	1	0	0
W079_W041	38		1	0	1	0	0
W197_W107	38		1	0	1	0	0
W198_W107	38		1	0	1	0	0
W036_C038	38		1	0	0	0	1
W191_W001	39		1	0	1	0	0
W192_W001	39		1	0	1	0	0
W118_W103	39		1	0	1	0	0
W201_W103	39		1	0	1	0	0
W052_W048	40		1	0	1	0	0
W078_W048	40		1	0	1	0	0
W096_W001	40		1	0	1	0	0
WUSa_22_W001	40		1	0	1	0	0
W048_W041	40		1	0	1	0	0
W052_W041	40		1	0	1	0	0
W078_W041	40		1	0	1	0	0
W077_W052	40		1	0	1	0	0
W078_W077	40		1	0	1	0	0
W191_W118	40		1	0	1	0	0
W192_W118	40		1	0	1	0	0
W201_W191	40		1	0	1	0	0
W201_W192	40		1	0	1	0	0
WUSa_6_W001	40		1	0	0	0	1
W068_W001	41		1	0	1	0	0
W118_W096	41		1	0	1	0	0
W201_W096	41		1	0	1	0	0
WUSa_22_W118	41		1	0	1	0	0
WUSa_22_W201	41		1	0	1	0	0
W052_C026	41		1	0	0	0	1
WUSa_26_W041	41		1	0	0	0	1
WUSa_6_W118	41		1	0	0	0	1
WUSa_6_W201	41		1	0	0	0	1
W079_W048	42		1	0	1	0	0
W079_W052	42		1	0	1	0	0
W118_W068	42		1	0	1	0	0
W201_W068	42		1	0	1	0	0
W109_W076	42		1	0	1	0	0
W079_W078	42		1	0	1	0	0
W193_W107	42		1	0	1	0	0
W196_W107	42		1	0	1	0	0
W053_C008	42		1	0	0	0	1
W078_C008	42		1	0	0	0	1
WUSa_26_W079	43		1	0	0	0	1
W077_W048	44		1	0	1	0	0
W078_W046	44		1	0	1	0	0
W107_W046	44		1	0	1	0	0
W111_W007	44		1	0	1	0	0
W077_W041	44		1	0	1	0	0
W194_W052	44		1	0	1	0	0
W194_W078	44		1	0	1	0	0
W041_C008	44		1	0	0	0	1
W046_C008	44		1	0	0	0	1
W048_C008	44		1	0	0	0	1
WUSa_26_W048	45		1	0	0	0	1
W052_C060	45		1	0	0	0	1
W078_C060	45		1	0	0	0	1
WUSa_26_W052	45		1	0	0	0	1
WUSa_26_W078	45		1	0	0	0	1
W053_W052	46		1	0	1	0	0
W074_W052	46		1	0	1	0	0
W107_W052	46		1	0	1	0	0
W117_W052	46		1	0	1	0	0
W079_W077	46		1	0	1	0	0
W117_W078	46		1	0	1	0	0
W077_C008	46		1	0	0	0	1
W079_C008	46		1	0	0	0	1
W052_C038	46		1	0	0	0	1
W051_W041	47		1	0	1	0	0
W113_W052	47		1	0	1	0	0
W126_W052	47		1	0	1	0	0
W113_W078	47		1	0	1	0	0
W126_W078	47		1	0	1	0	0
W078_C026	47		1	0	0	0	1
W052_C044	47		1	0	0	0	1
W052_C051	47		1	0	0	0	1
C026_C008	47		1	0	0	1	0
W194_W048	48		1	0	1	0	0
W048_W046	48		1	0	1	0	0
W074_W046	48		1	0	1	0	0
W077_W046	48		1	0	1	0	0
W197_W046	48		1	0	1	0	0
W198_W046	48		1	0	1	0	0
W046_W041	48		1	0	1	0	0
W194_W041	48		1	0	1	0	0
W188_W052	48		1	0	1	0	0
W194_W077	48		1	0	1	0	0
W136_C008	48		1	0	0	0	1
W041_C060	48		1	0	0	0	1
W048_C060	48		1	0	0	0	1
C038_C008	48		1	0	0	1	0
W052_W043	49		1	0	1	0	0
W052_W026	49		1	0	1	0	0
W052_W027	49		1	0	1	0	0
W052_W029	49		1	0	1	0	0
W078_W029	49		1	0	1	0	0
W079_W051	49		1	0	1	0	0
W087_W052	49		1	0	1	0	0
W123_W052	49		1	0	1	0	0
W129_W052	49		1	0	1	0	0
W195_W052	49		1	0	1	0	0
W087_W078	49		1	0	1	0	0
W123_W078	49		1	0	1	0	0
W168_C013	49		1	0	0	0	1
W014_C008	49		1	0	0	0	1
W075_C008	49		1	0	0	0	1
W046_C026	49		1	0	0	0	1
W077_C060	49		1	0	0	0	1
WUSa_26_W077	49		1	0	0	0	1
WUSa_26_C008	49		1	0	0	1	0
W113_W048	50		1	0	1	0	0
W117_W048	50		1	0	1	0	0
W079_W046	50		1	0	1	0	0
W113_W041	50		1	0	1	0	0
W117_W041	50		1	0	1	0	0
W089_W052	50		1	0	1	0	0
W112_W052	50		1	0	1	0	0
W136_W052	50		1	0	1	0	0
W197_W052	50		1	0	1	0	0
W198_W052	50		1	0	1	0	0
W089_W078	50		1	0	1	0	0
W194_W079	50		1	0	1	0	0
W194_C008	50		1	0	0	0	1
W052_C058	50		1	0	0	0	1
W079_C060	50		1	0	0	0	1
WUSa_26_W051	50		1	0	0	0	1
C060_C008	50		1	0	0	1	0
W051_W048	51		1	0	1	0	0
W126_W048	51		1	0	1	0	0
W129_W046	51		1	0	1	0	0
W041_W019	51		1	0	1	0	0
W052_W005	51		1	0	1	0	0
W078_W005	51		1	0	1	0	0
W052_W014	51		1	0	1	0	0
W126_W041	51		1	0	1	0	0
W052_W051	51		1	0	1	0	0
W078_W051	51		1	0	1	0	0
W075_W052	51		1	0	1	0	0
W122_W052	51		1	0	1	0	0
W113_W077	51		1	0	1	0	0
W126_W077	51		1	0	1	0	0
W041_C026	51		1	0	0	0	1
W048_C026	51		1	0	0	0	1
W077_C026	51		1	0	0	0	1
WUSa_26_W018	51		1	0	0	0	1
C044_C008	51		1	0	0	1	0
W193_W046	52		1	0	1	0	0
W194_W046	52		1	0	1	0	0
W196_W046	52		1	0	1	0	0
W078_W053	52		1	0	1	0	0
W048_W018	52		1	0	1	0	0
W041_W029	52		1	0	1	0	0
W048_W029	52		1	0	1	0	0
W083_W041	52		1	0	1	0	0
W078_W074	52		1	0	1	0	0
W107_W078	52		1	0	1	0	0
W113_W079	52		1	0	1	0	0
W117_W079	52		1	0	1	0	0
W041_C018	52		1	0	0	0	1
W043_C008	52		1	0	0	0	1
W074_C008	52		1	0	0	0	1
W107_C008	52		1	0	0	0	1
W112_C008	52		1	0	0	0	1
W113_C008	52		1	0	0	0	1
W117_C008	52		1	0	0	0	1
W188_C008	52		1	0	0	0	1
W078_C038	52		1	0	0	0	1
C051_C008	52		1	0	0	1	0
W087_W048	53		1	0	1	0	0
W123_W048	53		1	0	1	0	0
W079_W019	53		1	0	1	0	0
W077_W029	53		1	0	1	0	0
W052_W040	53		1	0	1	0	0
W087_W041	53		1	0	1	0	0
W123_W041	53		1	0	1	0	0
W087_W077	53		1	0	1	0	0
W123_W077	53		1	0	1	0	0
W126_W079	53		1	0	1	0	0
WUSa_26_W046	53		1	0	0	0	1
W026_C008	53		1	0	0	0	1
W027_C008	53		1	0	0	0	1
W126_C008	53		1	0	0	0	1
W079_C026	53		1	0	0	0	1
W078_C044	53		1	0	0	0	1
W078_C051	53		1	0	0	0	1
W046_C060	53		1	0	0	0	1
W194_C060	53		1	0	0	0	1
WUSa_26_W194	53		1	0	0	0	1
C058_C008	53		1	0	0	1	0
WUSa_26_C060	53		1	0	0	1	0
W053_W048	54		1	0	1	0	0
W089_W048	54		1	0	1	0	0
W053_W046	54		1	0	1	0	0
W117_W046	54		1	0	1	0	0
W041_W018	54		1	0	1	0	0
W052_W018	54		1	0	1	0	0
W078_W018	54		1	0	1	0	0
W079_W029	54		1	0	1	0	0
W053_W041	54		1	0	1	0	0
W089_W041	54		1	0	1	0	0
W193_W052	54		1	0	1	0	0
W196_W052	54		1	0	1	0	0
W089_W077	54		1	0	1	0	0
W188_W078	54		1	0	1	0	0
W083_W079	54		1	0	1	0	0
W194_W117	54		1	0	1	0	0
WUSa_26_W019	54		1	0	0	0	1
W029_C008	54		1	0	0	0	1
W046_C038	54		1	0	0	0	1
W113_C060	54		1	0	0	0	1
W052_C067	54		1	0	0	0	1
WUSa_26_WUSa_10	54		1	0	0	1	0
W078_W043	55		1	0	1	0	0
W113_W046	55		1	0	1	0	0
W126_W046	55		1	0	1	0	0
W048_W019	55		1	0	1	0	0
W052_W019	55		1	0	1	0	0
W078_W019	55		1	0	1	0	0
W041_W005	55		1	0	1	0	0
W048_W005	55		1	0	1	0	0
W077_W005	55		1	0	1	0	0
W136_W014	55		1	0	1	0	0
W078_W026	55		1	0	1	0	0
W078_W027	55		1	0	1	0	0
W094_W041	55		1	0	1	0	0
W077_W051	55		1	0	1	0	0
W129_W078	55		1	0	1	0	0
W087_W079	55		1	0	1	0	0
W123_W079	55		1	0	1	0	0
W194_W113	55		1	0	1	0	0
W194_W126	55		1	0	1	0	0
W051_C008	55		1	0	0	0	1
W066_C008	55		1	0	0	0	1
W087_C008	55		1	0	0	0	1
W123_C008	55		1	0	0	0	1
W129_C008	55		1	0	0	0	1
C031_C022	55		1	0	0	0	1
W194_C026	55		1	0	0	0	1
W046_C044	55		1	0	0	0	1
W046_C051	55		1	0	0	0	1
W117_C060	55		1	0	0	0	1
WUSa_26_W113	55		1	0	0	0	1
WUSa_26_W117	55		1	0	0	0	1
WUSa_26_C018	55		1	0	0	1	0
W074_W048	56		1	0	1	0	0
W083_W048	56		1	0	1	0	0
W107_W048	56		1	0	1	0	0
W188_W046	56		1	0	1	0	0
W077_W053	56		1	0	1	0	0
W079_W053	56		1	0	1	0	0
W079_W018	56		1	0	1	0	0
W074_W041	56		1	0	1	0	0
W107_W041	56		1	0	1	0	0
W083_W052	56		1	0	1	0	0
W138_W052	56		1	0	1	0	0
W160_W052	56		1	0	1	0	0
W077_W074	56		1	0	1	0	0
W107_W074	56		1	0	1	0	0
W107_W077	56		1	0	1	0	0
W083_W078	56		1	0	1	0	0
W112_W078	56		1	0	1	0	0
W136_W078	56		1	0	1	0	0
W197_W078	56		1	0	1	0	0
W198_W078	56		1	0	1	0	0
W089_W079	56		1	0	1	0	0
W079_C018	56		1	0	0	0	1
W089_C008	56		1	0	0	0	1
W197_C008	56		1	0	0	0	1
W198_C008	56		1	0	0	0	1
W041_C038	56		1	0	0	0	1
W048_C038	56		1	0	0	0	1
W077_C038	56		1	0	0	0	1
W041_C051	56		1	0	0	0	1
W048_C051	56		1	0	0	0	1
W078_C058	56		1	0	0	0	1
W126_C060	56		1	0	0	0	1
WUSa_26_W126	56		1	0	0	0	1
WUSa_26_W130	56		1	0	0	0	1
C067_C008	56		1	0	0	1	0
C060_C026	56		1	0	0	1	0
WUSa_26_C026	56		1	0	0	1	0
W046_W043	57		1	0	1	0	0
W194_W123	57		1	0	1	0	0
W087_W046	57		1	0	1	0	0
W123_W046	57		1	0	1	0	0
W030_W003	57		1	0	1	0	0
W203_W003	57		1	0	1	0	0
W079_W005	57		1	0	1	0	0
W041_W007	57		1	0	1	0	0
W078_W014	57		1	0	1	0	0
W046_W026	57		1	0	1	0	0
W046_W027	57		1	0	1	0	0
W046_W029	57		1	0	1	0	0
W194_W029	57		1	0	1	0	0
W066_W052	57		1	0	1	0	0
W078_W075	57		1	0	1	0	0
W195_W078	57		1	0	1	0	0
W194_W087	57		1	0	1	0	0
W117_W113	57		1	0	1	0	0
W126_W117	57		1	0	1	0	0
W005_C008	57		1	0	0	0	1
W195_C008	57		1	0	0	0	1
W053_C026	57		1	0	0	0	1
W074_C026	57		1	0	0	0	1
W107_C026	57		1	0	0	0	1
W117_C026	57		1	0	0	0	1
W041_C044	57		1	0	0	0	1
W048_C044	57		1	0	0	0	1
W077_C044	57		1	0	0	0	1
W077_C051	57		1	0	0	0	1
W041_C053	57		1	0	0	0	1
WUSa_26_W029	57		1	0	0	0	1
WUSa_12_W052	57		1	0	0	0	1
WUSa_26_W074	57		1	0	0	0	1
WUSa_12_W078	57		1	0	0	0	1
WUSa_26_W083	57		1	0	0	0	1
C038_C026	57		1	0	0	1	0
W048_W043	58		1	0	1	0	0
W126_W123	58		1	0	1	0	0
W136_W048	58		1	0	1	0	0
W188_W048	58		1	0	1	0	0
W089_W046	58		1	0	1	0	0
W112_W046	58		1	0	1	0	0
W136_W046	58		1	0	1	0	0
W136_W053	58		1	0	1	0	0
W077_W018	58		1	0	1	0	0
W113_W029	58		1	0	1	0	0
W052_W036	58		1	0	1	0	0
W043_W041	58		1	0	1	0	0
W136_W041	58		1	0	1	0	0
W188_W041	58		1	0	1	0	0
W057_W052	58		1	0	1	0	0
W058_W052	58		1	0	1	0	0
W063_W052	58		1	0	1	0	0
W199_W052	58		1	0	1	0	0
W078_W057	58		1	0	1	0	0
W078_W058	58		1	0	1	0	0
W078_W063	58		1	0	1	0	0
W079_W074	58		1	0	1	0	0
W149_W076	58		1	0	1	0	0
W188_W077	58		1	0	1	0	0
W107_W079	58		1	0	1	0	0
W126_W087	58		1	0	1	0	0
W194_W089	58		1	0	1	0	0
W126_W113	58		1	0	1	0	0
WUSa_26_W123	58		1	0	0	0	1
W048_C018	58		1	0	0	0	1
W052_C018	58		1	0	0	0	1
W078_C018	58		1	0	0	0	1
W018_C008	58		1	0	0	0	1
W040_C008	58		1	0	0	0	1
W113_C026	58		1	0	0	0	1
W126_C026	58		1	0	0	0	1
W053_C038	58		1	0	0	0	1
W079_C038	58		1	0	0	0	1
W079_C051	58		1	0	0	0	1
W046_C058	58		1	0	0	0	1
W087_C060	58		1	0	0	0	1
W123_C060	58		1	0	0	0	1
WUSa_15_W041	58		1	0	0	0	1
WUSa_26_W087	58		1	0	0	0	1
C044_C026	58		1	0	0	1	0
C051_C026	58		1	0	0	1	0
WUSa_26_WUSa_12	58		1	0	0	1	0
W077_W043	59		1	0	1	0	0
W057_W048	59		1	0	1	0	0
W075_W048	59		1	0	1	0	0
W129_W048	59		1	0	1	0	0
W051_W046	59		1	0	1	0	0
W075_W046	59		1	0	1	0	0
W195_W046	59		1	0	1	0	0
W077_W019	59		1	0	1	0	0
W075_W053	59		1	0	1	0	0
W046_W005	59		1	0	1	0	0
W194_W005	59		1	0	1	0	0
W079_W007	59		1	0	1	0	0
W041_W014	59		1	0	1	0	0
W046_W014	59		1	0	1	0	0
W048_W014	59		1	0	1	0	0
W053_W014	59		1	0	1	0	0
W041_W026	59		1	0	1	0	0
W048_W026	59		1	0	1	0	0
W077_W026	59		1	0	1	0	0
W041_W027	59		1	0	1	0	0
W048_W027	59		1	0	1	0	0
W077_W027	59		1	0	1	0	0
W117_W029	59		1	0	1	0	0
W078_W040	59		1	0	1	0	0
W057_W041	59		1	0	1	0	0
W075_W041	59		1	0	1	0	0
W129_W041	59		1	0	1	0	0
W175_W041	59		1	0	1	0	0
W194_W051	59		1	0	1	0	0
W135_W052	59		1	0	1	0	0
W129_W077	59		1	0	1	0	0
W122_W078	59		1	0	1	0	0
W094_W079	59		1	0	1	0	0
W117_W087	59		1	0	1	0	0
W126_W089	59		1	0	1	0	0
W129_W107	59		1	0	1	0	0
W123_W117	59		1	0	1	0	0
WUSa_26_W053	59		1	0	0	0	1
W019_C008	59		1	0	0	0	1
W122_C008	59		1	0	0	0	1
W188_C026	59		1	0	0	0	1
W079_C044	59		1	0	0	0	1
W041_C058	59		1	0	0	0	1
W048_C058	59		1	0	0	0	1
W051_C060	59		1	0	0	0	1
W089_C060	59		1	0	0	0	1
WUSa_26_W089	59		1	0	0	0	1
W079_W043	60		1	0	1	0	0
W058_W048	60		1	0	1	0	0
W112_W048	60		1	0	1	0	0
W174_W048	60		1	0	1	0	0
W197_W048	60		1	0	1	0	0
W198_W048	60		1	0	1	0	0
W194_W053	60		1	0	1	0	0
W126_W029	60		1	0	1	0	0
W041_W040	60		1	0	1	0	0
W048_W040	60		1	0	1	0	0
W058_W041	60		1	0	1	0	0
W061_W041	60		1	0	1	0	0
W112_W041	60		1	0	1	0	0
W174_W041	60		1	0	1	0	0
W197_W041	60		1	0	1	0	0
W198_W041	60		1	0	1	0	0
W088_W052	60		1	0	1	0	0
W097_W052	60		1	0	1	0	0
W174_W052	60		1	0	1	0	0
W112_W074	60		1	0	1	0	0
W194_W074	60		1	0	1	0	0
W197_W074	60		1	0	1	0	0
W198_W074	60		1	0	1	0	0
W083_W077	60		1	0	1	0	0
W112_W077	60		1	0	1	0	0
W136_W077	60		1	0	1	0	0
W197_W077	60		1	0	1	0	0
W198_W077	60		1	0	1	0	0
W088_W078	60		1	0	1	0	0
W174_W078	60		1	0	1	0	0
W193_W078	60		1	0	1	0	0
W196_W078	60		1	0	1	0	0
W136_W079	60		1	0	1	0	0
W188_W079	60		1	0	1	0	0
W113_W087	60		1	0	1	0	0
W123_W087	60		1	0	1	0	0
W117_W089	60		1	0	1	0	0
W194_W107	60		1	0	1	0	0
W149_W109	60		1	0	1	0	0
W123_W113	60		1	0	1	0	0
W117_W116	60		1	0	1	0	0
W052_C004	60		1	0	0	0	1
W078_C004	60		1	0	0	0	1
W036_C008	60		1	0	0	0	1
W083_C008	60		1	0	0	0	1
W193_C008	60		1	0	0	0	1
W196_C008	60		1	0	0	0	1
W026_C026	60		1	0	0	0	1
W027_C026	60		1	0	0	0	1
W029_C026	60		1	0	0	0	1
W040_C026	60		1	0	0	0	1
W043_C026	60		1	0	0	0	1
W087_C026	60		1	0	0	0	1
W123_C026	60		1	0	0	0	1
W129_C026	60		1	0	0	0	1
W194_C038	60		1	0	0	0	1
W077_C058	60		1	0	0	0	1
W005_C060	60		1	0	0	0	1
W053_C060	60		1	0	0	0	1
W078_C067	60		1	0	0	0	1
WUSa_26_W005	60		1	0	0	0	1
WUSa_26_W007	60		1	0	0	0	1
WUSa_26_W122	60		1	0	0	0	1
WUSa_12_W126	60		1	0	0	0	1
WUSa_26_W129	60		1	0	0	0	1
C067_C038	60		1	0	0	1	0
C060_C051	60		1	0	0	1	0
W094_W048	61		1	0	1	0	0
W195_W048	61		1	0	1	0	0
W122_W046	61		1	0	1	0	0
W117_W005	61		1	0	1	0	0
W048_W007	61		1	0	1	0	0
W052_W007	61		1	0	1	0	0
W078_W007	61		1	0	1	0	0
W077_W014	61		1	0	1	0	0
W079_W014	61		1	0	1	0	0
W079_W026	61		1	0	1	0	0
W079_W027	61		1	0	1	0	0
W046_W040	61		1	0	1	0	0
W111_W041	61		1	0	1	0	0
W195_W041	61		1	0	1	0	0
W113_W051	61		1	0	1	0	0
W117_W051	61		1	0	1	0	0
W094_W052	61		1	0	1	0	0
W079_W057	61		1	0	1	0	0
W077_W075	61		1	0	1	0	0
W079_W075	61		1	0	1	0	0
W195_W077	61		1	0	1	0	0
W094_W078	61		1	0	1	0	0
W129_W079	61		1	0	1	0	0
W175_W079	61		1	0	1	0	0
W089_W087	61		1	0	1	0	0
W113_W089	61		1	0	1	0	0
WUSa_12_W048	61		1	0	0	0	1
W089_C026	61		1	0	0	0	1
W112_C026	61		1	0	0	0	1
W136_C026	61		1	0	0	0	1
W197_C026	61		1	0	0	0	1
W198_C026	61		1	0	0	0	1
W053_C044	61		1	0	0	0	1
W194_C044	61		1	0	0	0	1
W194_C051	61		1	0	0	0	1
W079_C053	61		1	0	0	0	1
W079_C058	61		1	0	0	0	1
W074_C060	61		1	0	0	0	1
W107_C060	61		1	0	0	0	1
WUSa_12_W041	61		1	0	0	0	1
WUSa_12_W077	61		1	0	0	0	1
WUSa_26_W088	61		1	0	0	0	1
WUSa_26_W107	61		1	0	0	0	1
WUSa_26_W112	61		1	0	0	0	1
WUSa_26_W174	61		1	0	0	0	1
C058_C026	61		1	0	0	1	0
C044_C038	61		1	0	0	1	0
C060_C038	61		1	0	0	1	0
WUSa_26_C038	61		1	0	0	1	0
WUSa_26_C051	61		1	0	0	1	0
WUSa_26_WUSa_15	61		1	0	0	1	0
W053_W043	62		1	0	1	0	0
W063_W048	62		1	0	1	0	0
W074_W053	62		1	0	1	0	0
W107_W053	62		1	0	1	0	0
W112_W053	62		1	0	1	0	0
W113_W053	62		1	0	1	0	0
W117_W053	62		1	0	1	0	0
W188_W053	62		1	0	1	0	0
W113_W005	62		1	0	1	0	0
W126_W005	62		1	0	1	0	0
W046_W018	62		1	0	1	0	0
W194_W018	62		1	0	1	0	0
W087_W029	62		1	0	1	0	0
W123_W029	62		1	0	1	0	0
W079_W040	62		1	0	1	0	0
W063_W041	62		1	0	1	0	0
W126_W051	62		1	0	1	0	0
W077_W057	62		1	0	1	0	0
W077_W058	62		1	0	1	0	0
W079_W058	62		1	0	1	0	0
W079_W061	62		1	0	1	0	0
W077_W063	62		1	0	1	0	0
W117_W074	62		1	0	1	0	0
W138_W078	62		1	0	1	0	0
W160_W078	62		1	0	1	0	0
W112_W079	62		1	0	1	0	0
W174_W079	62		1	0	1	0	0
W197_W079	62		1	0	1	0	0
W198_W079	62		1	0	1	0	0
W117_W107	62		1	0	1	0	0
W194_W188	62		1	0	1	0	0
W077_C018	62		1	0	0	0	1
W058_C008	62		1	0	0	0	1
W138_C008	62		1	0	0	0	1
W160_C008	62		1	0	0	0	1
W199_C008	62		1	0	0	0	1
W052_C016	62		1	0	0	0	1
W078_C016	62		1	0	0	0	1
W005_C026	62		1	0	0	0	1
W014_C026	62		1	0	0	0	1
W051_C026	62		1	0	0	0	1
W075_C026	62		1	0	0	0	1
W195_C026	62		1	0	0	0	1
W074_C038	62		1	0	0	0	1
W107_C038	62		1	0	0	0	1
W117_C038	62		1	0	0	0	1
W136_C038	62		1	0	0	0	1
W188_C038	62		1	0	0	0	1
W053_C051	62		1	0	0	0	1
W113_C051	62		1	0	0	0	1
W018_C060	62		1	0	0	0	1
W043_C060	62		1	0	0	0	1
W046_C067	62		1	0	0	0	1
WUSa_15_W079	62		1	0	0	0	1
WUSa_26_W094	62		1	0	0	0	1
C018_C008	62		1	0	0	1	0
C060_C044	62		1	0	0	1	0
WUSa_26_C044	62		1	0	0	1	0
W194_W043	63		1	0	1	0	0
W066_W048	63		1	0	1	0	0
W122_W048	63		1	0	1	0	0
W175_W048	63		1	0	1	0	0
W078_W066	63		1	0	1	0	0
W046_W019	63		1	0	1	0	0
W194_W019	63		1	0	1	0	0
W126_W053	63		1	0	1	0	0
W053_W026	63		1	0	1	0	0
W194_W026	63		1	0	1	0	0
W053_W027	63		1	0	1	0	0
W194_W027	63		1	0	1	0	0
W051_W029	63		1	0	1	0	0
W089_W029	63		1	0	1	0	0
W077_W040	63		1	0	1	0	0
W066_W041	63		1	0	1	0	0
W122_W041	63		1	0	1	0	0
W130_W041	63		1	0	1	0	0
W083_W051	63		1	0	1	0	0
W175_W052	63		1	0	1	0	0
W181_W052	63		1	0	1	0	0
W113_W074	63		1	0	1	0	0
W126_W074	63		1	0	1	0	0
W136_W075	63		1	0	1	0	0
W122_W077	63		1	0	1	0	0
W175_W078	63		1	0	1	0	0
W111_W079	63		1	0	1	0	0
W195_W079	63		1	0	1	0	0
W113_W107	63		1	0	1	0	0
W126_W107	63		1	0	1	0	0
W129_W112	63		1	0	1	0	0
W194_W129	63		1	0	1	0	0
W197_W129	63		1	0	1	0	0
W198_W129	63		1	0	1	0	0
WUSa_26_W043	63		1	0	0	0	1
W057_C008	63		1	0	0	0	1
W138_C026	63		1	0	0	0	1
W160_C026	63		1	0	0	0	1
W014_C038	63		1	0	0	0	1
W026_C038	63		1	0	0	0	1
W027_C038	63		1	0	0	0	1
W043_C038	63		1	0	0	0	1
W075_C038	63		1	0	0	0	1
W113_C038	63		1	0	0	0	1
W126_C038	63		1	0	0	0	1
W074_C044	63		1	0	0	0	1
W107_C044	63		1	0	0	0	1
W117_C044	63		1	0	0	0	1
W188_C044	63		1	0	0	0	1
W074_C051	63		1	0	0	0	1
W107_C051	63		1	0	0	0	1
W117_C051	63		1	0	0	0	1
W048_C053	63		1	0	0	0	1
W052_C053	63		1	0	0	0	1
W078_C053	63		1	0	0	0	1
W053_C058	63		1	0	0	0	1
W019_C060	63		1	0	0	0	1
W188_C060	63		1	0	0	0	1
WUSa_12_W079	63		1	0	0	0	1
WUSa_26_W136	63		1	0	0	0	1
WUSa_26_W188	63		1	0	0	0	1
WUSa_12_C008	63		1	0	0	1	0
WUSa_26_C016	63		1	0	0	1	0
C051_C038	63		1	0	0	1	0
C060_C058	63		1	0	0	1	0
W113_W043	64		1	0	1	0	0
W061_W048	64		1	0	1	0	0
W088_W048	64		1	0	1	0	0
W193_W048	64		1	0	1	0	0
W196_W048	64		1	0	1	0	0
W083_W046	64		1	0	1	0	0
W138_W046	64		1	0	1	0	0
W160_W046	64		1	0	1	0	0
W041_W031	64		1	0	1	0	0
W029_W005	64		1	0	1	0	0
W087_W005	64		1	0	1	0	0
W123_W005	64		1	0	1	0	0
W051_W007	64		1	0	1	0	0
W075_W014	64		1	0	1	0	0
W113_W018	64		1	0	1	0	0
W117_W018	64		1	0	1	0	0
W053_W029	64		1	0	1	0	0
W078_W036	64		1	0	1	0	0
W088_W041	64		1	0	1	0	0
W193_W041	64		1	0	1	0	0
W196_W041	64		1	0	1	0	0
W087_W051	64		1	0	1	0	0
W123_W051	64		1	0	1	0	0
W061_W052	64		1	0	1	0	0
W117_W058	64		1	0	1	0	0
W078_W061	64		1	0	1	0	0
W079_W063	64		1	0	1	0	0
W188_W074	64		1	0	1	0	0
W193_W074	64		1	0	1	0	0
W196_W074	64		1	0	1	0	0
W088_W077	64		1	0	1	0	0
W174_W077	64		1	0	1	0	0
W193_W077	64		1	0	1	0	0
W196_W077	64		1	0	1	0	0
W199_W078	64		1	0	1	0	0
W194_W083	64		1	0	1	0	0
W188_W107	64		1	0	1	0	0
W194_W112	64		1	0	1	0	0
W188_W117	64		1	0	1	0	0
W194_W136	64		1	0	1	0	0
W197_W194	64		1	0	1	0	0
W198_W194	64		1	0	1	0	0
WUSa_15_W048	64		1	0	0	0	1
W056_C063	64		1	0	0	0	1
WUSa_26_W175	64		1	0	0	0	1
W041_C004	64		1	0	0	0	1
W048_C004	64		1	0	0	0	1
W077_C004	64		1	0	0	0	1
W063_C008	64		1	0	0	0	1
W135_C008	64		1	0	0	0	1
W174_C008	64		1	0	0	0	1
W122_C026	64		1	0	0	0	1
W026_C044	64		1	0	0	0	1
W027_C044	64		1	0	0	0	1
W043_C044	64		1	0	0	0	1
W113_C044	64		1	0	0	0	1
W126_C044	64		1	0	0	0	1
W029_C051	64		1	0	0	0	1
W043_C051	64		1	0	0	0	1
W126_C051	64		1	0	0	0	1
W194_C058	64		1	0	0	0	1
W026_C060	64		1	0	0	0	1
W027_C060	64		1	0	0	0	1
W083_C060	64		1	0	0	0	1
W129_C060	64		1	0	0	0	1
W136_C060	64		1	0	0	0	1
W041_C067	64		1	0	0	0	1
W048_C067	64		1	0	0	0	1
W077_C067	64		1	0	0	0	1
W112_C067	64		1	0	0	0	1
WUSa_26_W014	64		1	0	0	0	1
WUSa_26_W026	64		1	0	0	0	1
WUSa_26_W027	64		1	0	0	0	1
WUSa_15_W052	64		1	0	0	0	1
WUSa_26_W057	64		1	0	0	0	1
WUSa_26_W075	64		1	0	0	0	1
WUSa_15_W078	64		1	0	0	0	1
WUSa_26_W111	64		1	0	0	0	1
C058_C038	64		1	0	0	1	0
C051_C044	64		1	0	0	1	0
WUSa_26_C053	64		1	0	0	1	0
WUSa_26_C058	64		1	0	0	1	0
W074_W043	65		1	0	1	0	0
W107_W043	65		1	0	1	0	0
W117_W043	65		1	0	1	0	0
W188_W043	65		1	0	1	0	0
W111_W048	65		1	0	1	0	0
W079_W066	65		1	0	1	0	0
W066_W046	65		1	0	1	0	0
W113_W019	65		1	0	1	0	0
W117_W019	65		1	0	1	0	0
W066_W053	65		1	0	1	0	0
W087_W053	65		1	0	1	0	0
W123_W053	65		1	0	1	0	0
W129_W053	65		1	0	1	0	0
W089_W005	65		1	0	1	0	0
W077_W007	65		1	0	1	0	0
W194_W014	65		1	0	1	0	0
W051_W018	65		1	0	1	0	0
W126_W018	65		1	0	1	0	0
W074_W026	65		1	0	1	0	0
W107_W026	65		1	0	1	0	0
W117_W026	65		1	0	1	0	0
W188_W026	65		1	0	1	0	0
W074_W027	65		1	0	1	0	0
W107_W027	65		1	0	1	0	0
W117_W027	65		1	0	1	0	0
W188_W027	65		1	0	1	0	0
W074_W029	65		1	0	1	0	0
W107_W029	65		1	0	1	0	0
W053_W051	65		1	0	1	0	0
W089_W051	65		1	0	1	0	0
W111_W052	65		1	0	1	0	0
W113_W057	65		1	0	1	0	0
W087_W074	65		1	0	1	0	0
W122_W074	65		1	0	1	0	0
W123_W074	65		1	0	1	0	0
W194_W075	65		1	0	1	0	0
W094_W077	65		1	0	1	0	0
W111_W078	65		1	0	1	0	0
W135_W078	65		1	0	1	0	0
W122_W079	65		1	0	1	0	0
W130_W079	65		1	0	1	0	0
W107_W087	65		1	0	1	0	0
W123_W107	65		1	0	1	0	0
W188_W113	65		1	0	1	0	0
W129_W117	65		1	0	1	0	0
W188_W126	65		1	0	1	0	0
W195_W194	65		1	0	1	0	0
WUSa_12_W046	65		1	0	0	0	1
W051_C018	65		1	0	0	0	1
W007_C008	65		1	0	0	0	1
W094_C008	65		1	0	0	0	1
W018_C026	65		1	0	0	0	1
W193_C026	65		1	0	0	0	1
W196_C026	65		1	0	0	0	1
W029_C038	65		1	0	0	0	1
W087_C038	65		1	0	0	0	1
W123_C038	65		1	0	0	0	1
W129_C038	65		1	0	0	0	1
W112_C044	65		1	0	0	0	1
W136_C044	65		1	0	0	0	1
W188_C051	65		1	0	0	0	1
W113_C058	65		1	0	0	0	1
W014_C060	65		1	0	0	0	1
W057_C060	65		1	0	0	0	1
W075_C060	65		1	0	0	0	1
W112_C060	65		1	0	0	0	1
W197_C060	65		1	0	0	0	1
W198_C060	65		1	0	0	0	1
WUSa_26_W040	65		1	0	0	0	1
WUSa_26_W058	65		1	0	0	0	1
WUSa_26_W061	65		1	0	0	0	1
WUSa_21_W188	65		1	0	0	0	1
WUSa_12_W194	65		1	0	0	0	1
WUSa_26_W197	65		1	0	0	0	1
WUSa_26_W198	65		1	0	0	0	1
WUSa_26_W199	65		1	0	0	0	1
C067_C026	65		1	0	0	1	0
C058_C044	65		1	0	0	1	0
C058_C051	65		1	0	0	1	0
W126_W043	66		1	0	1	0	0
W136_W043	66		1	0	1	0	0
W135_W048	66		1	0	1	0	0
W138_W048	66		1	0	1	0	0
W160_W048	66		1	0	1	0	0
W057_W046	66		1	0	1	0	0
W058_W046	66		1	0	1	0	0
W063_W046	66		1	0	1	0	0
W199_W046	66		1	0	1	0	0
W126_W019	66		1	0	1	0	0
W089_W053	66		1	0	1	0	0
W197_W053	66		1	0	1	0	0
W198_W053	66		1	0	1	0	0
W051_W005	66		1	0	1	0	0
W029_W018	66		1	0	1	0	0
W074_W018	66		1	0	1	0	0
W043_W026	66		1	0	1	0	0
W113_W026	66		1	0	1	0	0
W126_W026	66		1	0	1	0	0
W043_W027	66		1	0	1	0	0
W113_W027	66		1	0	1	0	0
W126_W027	66		1	0	1	0	0
W043_W029	66		1	0	1	0	0
W046_W036	66		1	0	1	0	0
W135_W041	66		1	0	1	0	0
W138_W041	66		1	0	1	0	0
W160_W041	66		1	0	1	0	0
W194_W057	66		1	0	1	0	0
W194_W058	66		1	0	1	0	0
W194_W063	66		1	0	1	0	0
W089_W074	66		1	0	1	0	0
W136_W074	66		1	0	1	0	0
W138_W077	66		1	0	1	0	0
W160_W077	66		1	0	1	0	0
W088_W079	66		1	0	1	0	0
W193_W079	66		1	0	1	0	0
W196_W079	66		1	0	1	0	0
W113_W083	66		1	0	1	0	0
W117_W083	66		1	0	1	0	0
W107_W089	66		1	0	1	0	0
W112_W107	66		1	0	1	0	0
W136_W107	66		1	0	1	0	0
W117_W112	66		1	0	1	0	0
W136_W112	66		1	0	1	0	0
W188_W112	66		1	0	1	0	0
W129_W113	66		1	0	1	0	0
W136_W113	66		1	0	1	0	0
W136_W117	66		1	0	1	0	0
W197_W117	66		1	0	1	0	0
W198_W117	66		1	0	1	0	0
W129_W126	66		1	0	1	0	0
W188_W136	66		1	0	1	0	0
W046_C018	66		1	0	0	0	1
W194_C018	66		1	0	0	0	1
W079_C004	66		1	0	0	0	1
W088_C008	66		1	0	0	0	1
W041_C016	66		1	0	0	0	1
W048_C016	66		1	0	0	0	1
W077_C016	66		1	0	0	0	1
W019_C026	66		1	0	0	0	1
W135_C026	66		1	0	0	0	1
W089_C038	66		1	0	0	0	1
W197_C038	66		1	0	0	0	1
W198_C038	66		1	0	0	0	1
W014_C044	66		1	0	0	0	1
W029_C044	66		1	0	0	0	1
W075_C044	66		1	0	0	0	1
W087_C044	66		1	0	0	0	1
W123_C044	66		1	0	0	0	1
W129_C044	66		1	0	0	0	1
W026_C051	66		1	0	0	0	1
W027_C051	66		1	0	0	0	1
W087_C051	66		1	0	0	0	1
W123_C051	66		1	0	0	0	1
W129_C051	66		1	0	0	0	1
W136_C051	66		1	0	0	0	1
W074_C058	66		1	0	0	0	1
W107_C058	66		1	0	0	0	1
W117_C058	66		1	0	0	0	1
W188_C058	66		1	0	0	0	1
W040_C060	66		1	0	0	0	1
W058_C060	66		1	0	0	0	1
W195_C060	66		1	0	0	0	1
W053_C067	66		1	0	0	0	1
W079_C067	66		1	0	0	0	1
WUSa_26_W195	66		1	0	0	0	1
C060_C018	66		1	0	0	1	0
C008_C004	66		1	0	0	1	0
WUSa_12_C060	66		1	0	0	1	0
W075_W043	67		1	0	1	0	0
W112_W043	67		1	0	1	0	0
W188_W123	67		1	0	1	0	0
W130_W048	67		1	0	1	0	0
W077_W066	67		1	0	1	0	0
W135_W046	67		1	0	1	0	0
W029_W019	67		1	0	1	0	0
W083_W019	67		1	0	1	0	0
W195_W053	67		1	0	1	0	0
W053_W005	67		1	0	1	0	0
W074_W005	67		1	0	1	0	0
W107_W005	67		1	0	1	0	0
W043_W014	67		1	0	1	0	0
W074_W014	67		1	0	1	0	0
W107_W014	67		1	0	1	0	0
W112_W014	67		1	0	1	0	0
W113_W014	67		1	0	1	0	0
W117_W014	67		1	0	1	0	0
W188_W014	67		1	0	1	0	0
W087_W018	67		1	0	1	0	0
W123_W018	67		1	0	1	0	0
W112_W026	67		1	0	1	0	0
W136_W026	67		1	0	1	0	0
W112_W027	67		1	0	1	0	0
W136_W027	67		1	0	1	0	0
W188_W029	67		1	0	1	0	0
W194_W040	67		1	0	1	0	0
W074_W051	67		1	0	1	0	0
W107_W051	67		1	0	1	0	0
W130_W052	67		1	0	1	0	0
W126_W058	67		1	0	1	0	0
W075_W074	67		1	0	1	0	0
W195_W074	67		1	0	1	0	0
W107_W075	67		1	0	1	0	0
W112_W075	67		1	0	1	0	0
W113_W075	67		1	0	1	0	0
W117_W075	67		1	0	1	0	0
W188_W075	67		1	0	1	0	0
W175_W077	67		1	0	1	0	0
W130_W078	67		1	0	1	0	0
W126_W083	67		1	0	1	0	0
W188_W087	67		1	0	1	0	0
W195_W107	67		1	0	1	0	0
W113_W112	67		1	0	1	0	0
W126_W112	67		1	0	1	0	0
W197_W113	67		1	0	1	0	0
W198_W113	67		1	0	1	0	0
W195_W117	67		1	0	1	0	0
W194_W122	67		1	0	1	0	0
W136_W126	67		1	0	1	0	0
W197_W126	67		1	0	1	0	0
W198_W126	67		1	0	1	0	0
W188_W129	67		1	0	1	0	0
W193_W129	67		1	0	1	0	0
W196_W129	67		1	0	1	0	0
W175_C008	67		1	0	0	0	1
W083_C026	67		1	0	0	0	1
W005_C038	67		1	0	0	0	1
W051_C038	67		1	0	0	0	1
W195_C038	67		1	0	0	0	1
W089_C044	67		1	0	0	0	1
W197_C044	67		1	0	0	0	1
W198_C044	67		1	0	0	0	1
W014_C051	67		1	0	0	0	1
W051_C051	67		1	0	0	0	1
W075_C051	67		1	0	0	0	1
W089_C051	67		1	0	0	0	1
W112_C051	67		1	0	0	0	1
W197_C051	67		1	0	0	0	1
W198_C051	67		1	0	0	0	1
W077_C053	67		1	0	0	0	1
W026_C058	67		1	0	0	0	1
W027_C058	67		1	0	0	0	1
W029_C058	67		1	0	0	0	1
W126_C058	67		1	0	0	0	1
W136_C058	67		1	0	0	0	1
W063_C060	67		1	0	0	0	1
WUSa_12_W018	67		1	0	0	0	1
WUSa_10_W041	67		1	0	0	0	1
WUSa_26_W063	67		1	0	0	0	1
WUSa_12_W117	67		1	0	0	0	1
C053_C008	67		1	0	0	1	0
W087_W043	68		1	0	1	0	0
W123_W043	68		1	0	1	0	0
W129_W043	68		1	0	1	0	0
W129_W123	68		1	0	1	0	0
W199_W048	68		1	0	1	0	0
W088_W046	68		1	0	1	0	0
W174_W046	68		1	0	1	0	0
W087_W019	68		1	0	1	0	0
W123_W019	68		1	0	1	0	0
W079_W031	68		1	0	1	0	0
W019_W007	68		1	0	1	0	0
W026_W014	68		1	0	1	0	0
W027_W014	68		1	0	1	0	0
W126_W014	68		1	0	1	0	0
W053_W018	68		1	0	1	0	0
W089_W018	68		1	0	1	0	0
W107_W018	68		1	0	1	0	0
W029_W026	68		1	0	1	0	0
W075_W026	68		1	0	1	0	0
W087_W026	68		1	0	1	0	0
W123_W026	68		1	0	1	0	0
W129_W026	68		1	0	1	0	0
W029_W027	68		1	0	1	0	0
W075_W027	68		1	0	1	0	0
W087_W027	68		1	0	1	0	0
W123_W027	68		1	0	1	0	0
W129_W027	68		1	0	1	0	0
W083_W029	68		1	0	1	0	0
W129_W029	68		1	0	1	0	0
W136_W029	68		1	0	1	0	0
W115_W033	68		1	0	1	0	0
W041_W036	68		1	0	1	0	0
W048_W036	68		1	0	1	0	0
W074_W036	68		1	0	1	0	0
W077_W036	68		1	0	1	0	0
W053_W040	68		1	0	1	0	0
W113_W040	68		1	0	1	0	0
W199_W041	68		1	0	1	0	0
W094_W051	68		1	0	1	0	0
W111_W051	68		1	0	1	0	0
W117_W057	68		1	0	1	0	0
W113_W058	68		1	0	1	0	0
W116_W058	68		1	0	1	0	0
W077_W061	68		1	0	1	0	0
W117_W063	68		1	0	1	0	0
W126_W075	68		1	0	1	0	0
W199_W077	68		1	0	1	0	0
W097_W078	68		1	0	1	0	0
W135_W079	68		1	0	1	0	0
W138_W079	68		1	0	1	0	0
W160_W079	68		1	0	1	0	0
W129_W087	68		1	0	1	0	0
W194_W088	68		1	0	1	0	0
W188_W089	68		1	0	1	0	0
W195_W113	68		1	0	1	0	0
W129_W122	68		1	0	1	0	0
W195_W126	68		1	0	1	0	0
W194_W174	68		1	0	1	0	0
W197_W188	68		1	0	1	0	0
W198_W188	68		1	0	1	0	0
W194_W193	68		1	0	1	0	0
W196_W194	68		1	0	1	0	0
WUSa_12_W123	68		1	0	0	0	1
WUSa_26_W066	68		1	0	0	0	1
WUSa_32_C014	68		1	0	0	0	1
W018_C018	68		1	0	0	0	1
W074_C018	68		1	0	0	0	1
W113_C018	68		1	0	0	0	1
W117_C018	68		1	0	0	0	1
W046_C004	68		1	0	0	0	1
W194_C004	68		1	0	0	0	1
W061_C008	68		1	0	0	0	1
W097_C008	68		1	0	0	0	1
W181_C008	68		1	0	0	0	1
W079_C016	68		1	0	0	0	1
W066_C026	68		1	0	0	0	1
W005_C044	68		1	0	0	0	1
W051_C044	68		1	0	0	0	1
W195_C044	68		1	0	0	0	1
W005_C051	68		1	0	0	0	1
W040_C051	68		1	0	0	0	1
W195_C051	68		1	0	0	0	1
W014_C058	68		1	0	0	0	1
W075_C058	68		1	0	0	0	1
W112_C058	68		1	0	0	0	1
W122_C060	68		1	0	0	0	1
W174_C060	68		1	0	0	0	1
W194_C067	68		1	0	0	0	1
WUSa_15_W077	68		1	0	0	0	1
WUSa_12_W087	68		1	0	0	0	1
WUSa_12_W113	68		1	0	0	0	1
C016_C008	68		1	0	0	1	0
WUSa_15_C008	68		1	0	0	1	0
WUSa_12_C026	68		1	0	0	1	0
W051_W043	69		1	0	1	0	0
W089_W043	69		1	0	1	0	0
W197_W043	69		1	0	1	0	0
W198_W043	69		1	0	1	0	0
W136_W123	69		1	0	1	0	0
W197_W123	69		1	0	1	0	0
W198_W123	69		1	0	1	0	0
W136_W066	69		1	0	1	0	0
W094_W046	69		1	0	1	0	0
W053_W019	69		1	0	1	0	0
W089_W019	69		1	0	1	0	0
W122_W053	69		1	0	1	0	0
W018_W005	69		1	0	1	0	0
W188_W005	69		1	0	1	0	0
W046_W007	69		1	0	1	0	0
W194_W007	69		1	0	1	0	0
W029_W014	69		1	0	1	0	0
W019_W018	69		1	0	1	0	0
W122_W018	69		1	0	1	0	0
W129_W018	69		1	0	1	0	0
W089_W026	69		1	0	1	0	0
W197_W026	69		1	0	1	0	0
W198_W026	69		1	0	1	0	0
W089_W027	69		1	0	1	0	0
W197_W027	69		1	0	1	0	0
W198_W027	69		1	0	1	0	0
W057_W029	69		1	0	1	0	0
W075_W029	69		1	0	1	0	0
W112_W029	69		1	0	1	0	0
W197_W029	69		1	0	1	0	0
W198_W029	69		1	0	1	0	0
W131_W033	69		1	0	1	0	0
W074_W040	69		1	0	1	0	0
W107_W040	69		1	0	1	0	0
W117_W040	69		1	0	1	0	0
W136_W051	69		1	0	1	0	0
W188_W051	69		1	0	1	0	0
W126_W057	69		1	0	1	0	0
W087_W058	69		1	0	1	0	0
W123_W058	69		1	0	1	0	0
W113_W063	69		1	0	1	0	0
W126_W063	69		1	0	1	0	0
W111_W077	69		1	0	1	0	0
W135_W077	69		1	0	1	0	0
W181_W078	69		1	0	1	0	0
W087_W083	69		1	0	1	0	0
W123_W083	69		1	0	1	0	0
W112_W087	69		1	0	1	0	0
W136_W087	69		1	0	1	0	0
W197_W087	69		1	0	1	0	0
W198_W087	69		1	0	1	0	0
W126_W088	69		1	0	1	0	0
W129_W089	69		1	0	1	0	0
W194_W094	69		1	0	1	0	0
W122_W107	69		1	0	1	0	0
W122_W112	69		1	0	1	0	0
W123_W112	69		1	0	1	0	0
W131_W115	69		1	0	1	0	0
W122_W117	69		1	0	1	0	0
W136_W129	69		1	0	1	0	0
W195_W188	69		1	0	1	0	0
W019_C018	69		1	0	0	0	1
W126_C018	69		1	0	0	0	1
W111_C008	69		1	0	0	0	1
W036_C026	69		1	0	0	0	1
W057_C026	69		1	0	0	0	1
W058_C026	69		1	0	0	0	1
W063_C026	69		1	0	0	0	1
W199_C026	69		1	0	0	0	1
W040_C038	69		1	0	0	0	1
W066_C038	69		1	0	0	0	1
W122_C038	69		1	0	0	0	1
W087_C058	69		1	0	0	0	1
W123_C058	69		1	0	0	0	1
W129_C058	69		1	0	0	0	1
W007_C060	69		1	0	0	0	1
W088_C060	69		1	0	0	0	1
W094_C060	69		1	0	0	0	1
W193_C060	69		1	0	0	0	1
W196_C060	69		1	0	0	0	1
WUSa_26_W036	69		1	0	0	0	1
WUSa_21_W052	69		1	0	0	0	1
WUSa_12_W074	69		1	0	0	0	1
WUSa_10_W079	69		1	0	0	0	1
WUSa_12_W089	69		1	0	0	0	1
WUSa_26_W193	69		1	0	0	0	1
WUSa_26_W196	69		1	0	0	0	1
C026_C018	69		1	0	0	1	0
C060_C004	69		1	0	0	1	0
WUSa_26_C004	69		1	0	0	1	0
C067_C044	69		1	0	0	1	0
C067_C060	69		1	0	0	1	0
WUSa_26_C067	69		1	0	0	1	0
W195_W043	70		1	0	1	0	0
W194_W160	70		1	0	1	0	0
W195_W123	70		1	0	1	0	0
W181_W048	70		1	0	1	0	0
W075_W066	70		1	0	1	0	0
W097_W046	70		1	0	1	0	0
W048_W031	70		1	0	1	0	0
W052_W031	70		1	0	1	0	0
W078_W031	70		1	0	1	0	0
W083_W053	70		1	0	1	0	0
W193_W053	70		1	0	1	0	0
W196_W053	70		1	0	1	0	0
W019_W005	70		1	0	1	0	0
W026_W005	70		1	0	1	0	0
W027_W005	70		1	0	1	0	0
W043_W005	70		1	0	1	0	0
W129_W005	70		1	0	1	0	0
W051_W014	70		1	0	1	0	0
W066_W014	70		1	0	1	0	0
W087_W014	70		1	0	1	0	0
W123_W014	70		1	0	1	0	0
W129_W014	70		1	0	1	0	0
W083_W018	70		1	0	1	0	0
W088_W018	70		1	0	1	0	0
W112_W018	70		1	0	1	0	0
W174_W018	70		1	0	1	0	0
W051_W026	70		1	0	1	0	0
W195_W026	70		1	0	1	0	0
W051_W027	70		1	0	1	0	0
W195_W027	70		1	0	1	0	0
W040_W029	70		1	0	1	0	0
W058_W029	70		1	0	1	0	0
W195_W029	70		1	0	1	0	0
W053_W036	70		1	0	1	0	0
W079_W036	70		1	0	1	0	0
W043_W040	70		1	0	1	0	0
W126_W040	70		1	0	1	0	0
W181_W041	70		1	0	1	0	0
W057_W051	70		1	0	1	0	0
W075_W051	70		1	0	1	0	0
W129_W051	70		1	0	1	0	0
W175_W051	70		1	0	1	0	0
W116_W052	70		1	0	1	0	0
W089_W058	70		1	0	1	0	0
W174_W074	70		1	0	1	0	0
W199_W074	70		1	0	1	0	0
W087_W075	70		1	0	1	0	0
W123_W075	70		1	0	1	0	0
W129_W075	70		1	0	1	0	0
W116_W078	70		1	0	1	0	0
W199_W079	70		1	0	1	0	0
W089_W083	70		1	0	1	0	0
W195_W087	70		1	0	1	0	0
W117_W088	70		1	0	1	0	0
W112_W089	70		1	0	1	0	0
W136_W089	70		1	0	1	0	0
W197_W089	70		1	0	1	0	0
W198_W089	70		1	0	1	0	0
W197_W112	70		1	0	1	0	0
W198_W112	70		1	0	1	0	0
W122_W113	70		1	0	1	0	0
W174_W113	70		1	0	1	0	0
W174_W117	70		1	0	1	0	0
W193_W117	70		1	0	1	0	0
W196_W117	70		1	0	1	0	0
W126_W122	70		1	0	1	0	0
W195_W129	70		1	0	1	0	0
W197_W136	70		1	0	1	0	0
W198_W136	70		1	0	1	0	0
W194_W138	70		1	0	1	0	0
W029_C018	70		1	0	0	0	1
W083_C018	70		1	0	0	0	1
W117_C004	70		1	0	0	0	1
W046_C016	70		1	0	0	0	1
W194_C016	70		1	0	0	0	1
W181_C026	70		1	0	0	0	1
W018_C038	70		1	0	0	0	1
W193_C038	70		1	0	0	0	1
W196_C038	70		1	0	0	0	1
W040_C044	70		1	0	0	0	1
W122_C044	70		1	0	0	0	1
W018_C051	70		1	0	0	0	1
W122_C051	70		1	0	0	0	1
W051_C053	70		1	0	0	0	1
W051_C058	70		1	0	0	0	1
W089_C058	70		1	0	0	0	1
W197_C058	70		1	0	0	0	1
W198_C058	70		1	0	0	0	1
W074_C067	70		1	0	0	0	1
W107_C067	70		1	0	0	0	1
W117_C067	70		1	0	0	0	1
W136_C067	70		1	0	0	0	1
W188_C067	70		1	0	0	0	1
WUSa_12_W029	70		1	0	0	0	1
WUSa_41_W033	70		1	0	0	0	1
WUSa_41_W115	70		1	0	0	0	1
WUSa_15_C018	70		1	0	0	1	0
WUSa_8_C031	70		1	0	0	1	0
W194_W066	71		1	0	1	0	0
W175_W046	71		1	0	1	0	0
W181_W046	71		1	0	1	0	0
W074_W019	71		1	0	1	0	0
W107_W019	71		1	0	1	0	0
W194_W175	71		1	0	1	0	0
W083_W005	71		1	0	1	0	0
W112_W005	71		1	0	1	0	0
W136_W005	71		1	0	1	0	0
W197_W005	71		1	0	1	0	0
W198_W005	71		1	0	1	0	0
W113_W007	71		1	0	1	0	0
W117_W007	71		1	0	1	0	0
W089_W014	71		1	0	1	0	0
W197_W014	71		1	0	1	0	0
W198_W014	71		1	0	1	0	0
W063_W029	71		1	0	1	0	0
W129_W036	71		1	0	1	0	0
W051_W040	71		1	0	1	0	0
W188_W040	71		1	0	1	0	0
W058_W051	71		1	0	1	0	0
W061_W051	71		1	0	1	0	0
W112_W051	71		1	0	1	0	0
W174_W051	71		1	0	1	0	0
W197_W051	71		1	0	1	0	0
W198_W051	71		1	0	1	0	0
W087_W057	71		1	0	1	0	0
W123_W057	71		1	0	1	0	0
W087_W063	71		1	0	1	0	0
W123_W063	71		1	0	1	0	0
W089_W075	71		1	0	1	0	0
W197_W075	71		1	0	1	0	0
W198_W075	71		1	0	1	0	0
W130_W077	71		1	0	1	0	0
W113_W088	71		1	0	1	0	0
W123_W088	71		1	0	1	0	0
W195_W089	71		1	0	1	0	0
W113_W094	71		1	0	1	0	0
W117_W094	71		1	0	1	0	0
W195_W112	71		1	0	1	0	0
W193_W113	71		1	0	1	0	0
W196_W113	71		1	0	1	0	0
W188_W122	71		1	0	1	0	0
W174_W126	71		1	0	1	0	0
W193_W126	71		1	0	1	0	0
W196_W126	71		1	0	1	0	0
W195_W136	71		1	0	1	0	0
W197_W195	71		1	0	1	0	0
W198_W195	71		1	0	1	0	0
WUSa_26_W160	71		1	0	0	0	1
WUSa_10_W048	71		1	0	0	0	1
WUSa_26_W031	71		1	0	0	0	1
W052_C010	71		1	0	0	0	1
W078_C010	71		1	0	0	0	1
W087_C018	71		1	0	0	0	1
W123_C018	71		1	0	0	0	1
W129_C018	71		1	0	0	0	1
WUSa_41_W131	71		1	0	0	0	1
W113_C004	71		1	0	0	0	1
W126_C004	71		1	0	0	0	1
W130_C008	71		1	0	0	0	1
W126_C016	71		1	0	0	0	1
W088_C026	71		1	0	0	0	1
W174_C026	71		1	0	0	0	1
W019_C038	71		1	0	0	0	1
W018_C044	71		1	0	0	0	1
W193_C044	71		1	0	0	0	1
W196_C044	71		1	0	0	0	1
W019_C051	71		1	0	0	0	1
W193_C051	71		1	0	0	0	1
W196_C051	71		1	0	0	0	1
W046_C053	71		1	0	0	0	1
W194_C053	71		1	0	0	0	1
W005_C058	71		1	0	0	0	1
W040_C058	71		1	0	0	0	1
W195_C058	71		1	0	0	0	1
W066_C060	71		1	0	0	0	1
W138_C060	71		1	0	0	0	1
W160_C060	71		1	0	0	0	1
W175_C060	71		1	0	0	0	1
W014_C067	71		1	0	0	0	1
W026_C067	71		1	0	0	0	1
W027_C067	71		1	0	0	0	1
W043_C067	71		1	0	0	0	1
W075_C067	71		1	0	0	0	1
W113_C067	71		1	0	0	0	1
W126_C067	71		1	0	0	0	1
WUSa_15_W051	71		1	0	0	0	1
WUSa_10_W052	71		1	0	0	0	1
WUSa_10_W078	71		1	0	0	0	1
WUSa_12_W088	71		1	0	0	0	1
WUSa_26_W135	71		1	0	0	0	1
WUSa_26_W138	71		1	0	0	0	1
C059_C014	71		1	0	0	1	0
C026_C004	71		1	0	0	1	0
C060_C016	71		1	0	0	1	0
C067_C051	71		1	0	0	1	0
C060_C053	71		1	0	0	1	0
W122_W043	72		1	0	1	0	0
W097_W048	72		1	0	1	0	0
W116_W048	72		1	0	1	0	0
W061_W046	72		1	0	1	0	0
W094_W019	72		1	0	1	0	0
W111_W019	72		1	0	1	0	0
W058_W053	72		1	0	1	0	0
W138_W053	72		1	0	1	0	0
W160_W053	72		1	0	1	0	0
W199_W053	72		1	0	1	0	0
W014_W005	72		1	0	1	0	0
W075_W005	72		1	0	1	0	0
W195_W005	72		1	0	1	0	0
W137_W006	72		1	0	1	0	0
W126_W007	72		1	0	1	0	0
W195_W014	72		1	0	1	0	0
W043_W018	72		1	0	1	0	0
W136_W018	72		1	0	1	0	0
W188_W018	72		1	0	1	0	0
W040_W026	72		1	0	1	0	0
W122_W026	72		1	0	1	0	0
W040_W027	72		1	0	1	0	0
W122_W027	72		1	0	1	0	0
W122_W029	72		1	0	1	0	0
W174_W029	72		1	0	1	0	0
W194_W036	72		1	0	1	0	0
W052_W039	72		1	0	1	0	0
W078_W039	72		1	0	1	0	0
W087_W040	72		1	0	1	0	0
W123_W040	72		1	0	1	0	0
W129_W040	72		1	0	1	0	0
W136_W040	72		1	0	1	0	0
W097_W041	72		1	0	1	0	0
W116_W041	72		1	0	1	0	0
W130_W051	72		1	0	1	0	0
W195_W051	72		1	0	1	0	0
W119_W052	72		1	0	1	0	0
W089_W057	72		1	0	1	0	0
W194_W061	72		1	0	1	0	0
W089_W063	72		1	0	1	0	0
W083_W074	72		1	0	1	0	0
W088_W074	72		1	0	1	0	0
W097_W074	72		1	0	1	0	0
W138_W074	72		1	0	1	0	0
W160_W074	72		1	0	1	0	0
W195_W075	72		1	0	1	0	0
W097_W077	72		1	0	1	0	0
W119_W078	72		1	0	1	0	0
W181_W079	72		1	0	1	0	0
W107_W083	72		1	0	1	0	0
W122_W087	72		1	0	1	0	0
W089_W088	72		1	0	1	0	0
W126_W094	72		1	0	1	0	0
W138_W107	72		1	0	1	0	0
W160_W107	72		1	0	1	0	0
W199_W112	72		1	0	1	0	0
W138_W117	72		1	0	1	0	0
W160_W117	72		1	0	1	0	0
W123_W122	72		1	0	1	0	0
W195_W122	72		1	0	1	0	0
W193_W188	72		1	0	1	0	0
W196_W188	72		1	0	1	0	0
W199_W194	72		1	0	1	0	0
WUSa_15_W046	72		1	0	0	0	1
W041_C010	72		1	0	0	0	1
W048_C010	72		1	0	0	0	1
W053_C018	72		1	0	0	0	1
W089_C018	72		1	0	0	0	1
W112_C018	72		1	0	0	0	1
W174_C018	72		1	0	0	0	1
W018_C016	72		1	0	0	0	1
W117_C016	72		1	0	0	0	1
W007_C026	72		1	0	0	0	1
W094_C026	72		1	0	0	0	1
W083_C038	72		1	0	0	0	1
W138_C038	72		1	0	0	0	1
W160_C038	72		1	0	0	0	1
W199_C038	72		1	0	0	0	1
W019_C044	72		1	0	0	0	1
W066_C044	72		1	0	0	0	1
W083_C051	72		1	0	0	0	1
W061_C060	72		1	0	0	0	1
W135_C060	72		1	0	0	0	1
W036_C067	72		1	0	0	0	1
WUSa_12_W005	72		1	0	0	0	1
WUSa_12_W051	72		1	0	0	0	1
WUSa_12_W122	72		1	0	0	0	1
WUSa_12_W129	72		1	0	0	0	1
WUSa_15_W194	72		1	0	0	0	1
C067_C058	72		1	0	0	1	0
WUSa_15_C060	72		1	0	0	1	0
W066_W043	73		1	0	1	0	0
W193_W043	73		1	0	1	0	0
W196_W043	73		1	0	1	0	0
W174_W123	73		1	0	1	0	0
W193_W123	73		1	0	1	0	0
W196_W123	73		1	0	1	0	0
W074_W066	73		1	0	1	0	0
W107_W066	73		1	0	1	0	0
W112_W066	73		1	0	1	0	0
W113_W066	73		1	0	1	0	0
W117_W066	73		1	0	1	0	0
W188_W066	73		1	0	1	0	0
W111_W046	73		1	0	1	0	0
W043_W019	73		1	0	1	0	0
W136_W019	73		1	0	1	0	0
W188_W019	73		1	0	1	0	0
W057_W053	73		1	0	1	0	0
W057_W005	73		1	0	1	0	0
W058_W005	73		1	0	1	0	0
W063_W005	73		1	0	1	0	0
W029_W007	73		1	0	1	0	0
W083_W007	73		1	0	1	0	0
W018_W014	73		1	0	1	0	0
W040_W014	73		1	0	1	0	0
W026_W018	73		1	0	1	0	0
W027_W018	73		1	0	1	0	0
W057_W018	73		1	0	1	0	0
W075_W018	73		1	0	1	0	0
W193_W026	73		1	0	1	0	0
W196_W026	73		1	0	1	0	0
W193_W027	73		1	0	1	0	0
W196_W027	73		1	0	1	0	0
W088_W029	73		1	0	1	0	0
W094_W029	73		1	0	1	0	0
W193_W029	73		1	0	1	0	0
W196_W029	73		1	0	1	0	0
W075_W040	73		1	0	1	0	0
W089_W040	73		1	0	1	0	0
W112_W040	73		1	0	1	0	0
W197_W040	73		1	0	1	0	0
W198_W040	73		1	0	1	0	0
W063_W051	73		1	0	1	0	0
W181_W077	73		1	0	1	0	0
W094_W083	73		1	0	1	0	0
W174_W087	73		1	0	1	0	0
W193_W087	73		1	0	1	0	0
W196_W087	73		1	0	1	0	0
W122_W089	73		1	0	1	0	0
W194_W111	73		1	0	1	0	0
W138_W113	73		1	0	1	0	0
W160_W113	73		1	0	1	0	0
W175_W113	73		1	0	1	0	0
W175_W117	73		1	0	1	0	0
W136_W122	73		1	0	1	0	0
W197_W122	73		1	0	1	0	0
W198_W122	73		1	0	1	0	0
W199_W122	73		1	0	1	0	0
W138_W126	73		1	0	1	0	0
W160_W126	73		1	0	1	0	0
W174_W129	73		1	0	1	0	0
W199_W129	73		1	0	1	0	0
W194_W135	73		1	0	1	0	0
WUSa_12_W053	73		1	0	0	0	1
W005_C018	73		1	0	0	0	1
W094_C018	73		1	0	0	0	1
W029_C004	73		1	0	0	0	1
W087_C004	73		1	0	0	0	1
W123_C004	73		1	0	0	0	1
W087_C016	73		1	0	0	0	1
W113_C016	73		1	0	0	0	1
W123_C016	73		1	0	0	0	1
W097_C026	73		1	0	0	0	1
W036_C044	73		1	0	0	0	1
W083_C044	73		1	0	0	0	1
W138_C044	73		1	0	0	0	1
W160_C044	73		1	0	0	0	1
W199_C044	73		1	0	0	0	1
W057_C051	73		1	0	0	0	1
W066_C051	73		1	0	0	0	1
W138_C051	73		1	0	0	0	1
W160_C051	73		1	0	0	0	1
W113_C053	73		1	0	0	0	1
W117_C053	73		1	0	0	0	1
W018_C058	73		1	0	0	0	1
W122_C058	73		1	0	0	0	1
W036_C060	73		1	0	0	0	1
W111_C060	73		1	0	0	0	1
W199_C060	73		1	0	0	0	1
W029_C067	73		1	0	0	0	1
W087_C067	73		1	0	0	0	1
W123_C067	73		1	0	0	0	1
W129_C067	73		1	0	0	0	1
WUSa_26_W097	73		1	0	0	0	1
WUSa_12_W107	73		1	0	0	0	1
WUSa_12_W112	73		1	0	0	0	1
WUSa_21_C008	73		1	0	0	1	0
C026_C016	73		1	0	0	1	0
WUSa_12_C016	73		1	0	0	1	0
WUSa_12_C038	73		1	0	0	1	0
W083_W043	74		1	0	1	0	0
W188_W160	74		1	0	1	0	0
W126_W066	74		1	0	1	0	0
W026_W019	74		1	0	1	0	0
W027_W019	74		1	0	1	0	0
W057_W019	74		1	0	1	0	0
W075_W019	74		1	0	1	0	0
W129_W019	74		1	0	1	0	0
W175_W019	74		1	0	1	0	0
W077_W031	74		1	0	1	0	0
W063_W053	74		1	0	1	0	0
W135_W053	74		1	0	1	0	0
W174_W053	74		1	0	1	0	0
W040_W005	74		1	0	1	0	0
W122_W005	74		1	0	1	0	0
W087_W007	74		1	0	1	0	0
W123_W007	74		1	0	1	0	0
W049_W009	74		1	0	1	0	0
W019_W014	74		1	0	1	0	0
W122_W014	74		1	0	1	0	0
W040_W018	74		1	0	1	0	0
W058_W018	74		1	0	1	0	0
W197_W018	74		1	0	1	0	0
W198_W018	74		1	0	1	0	0
W199_W018	74		1	0	1	0	0
W066_W026	74		1	0	1	0	0
W066_W027	74		1	0	1	0	0
W107_W036	74		1	0	1	0	0
W117_W036	74		1	0	1	0	0
W136_W036	74		1	0	1	0	0
W188_W036	74		1	0	1	0	0
W041_W039	74		1	0	1	0	0
W048_W039	74		1	0	1	0	0
W135_W040	74		1	0	1	0	0
W195_W040	74		1	0	1	0	0
W066_W051	74		1	0	1	0	0
W122_W051	74		1	0	1	0	0
W074_W057	74		1	0	1	0	0
W107_W057	74		1	0	1	0	0
W074_W058	74		1	0	1	0	0
W107_W058	74		1	0	1	0	0
W113_W061	74		1	0	1	0	0
W117_W061	74		1	0	1	0	0
W074_W063	74		1	0	1	0	0
W107_W063	74		1	0	1	0	0
W122_W075	74		1	0	1	0	0
W116_W077	74		1	0	1	0	0
W097_W079	74		1	0	1	0	0
W116_W079	74		1	0	1	0	0
W136_W083	74		1	0	1	0	0
W188_W083	74		1	0	1	0	0
W094_W087	74		1	0	1	0	0
W174_W089	74		1	0	1	0	0
W193_W089	74		1	0	1	0	0
W196_W089	74		1	0	1	0	0
W123_W094	74		1	0	1	0	0
W199_W107	74		1	0	1	0	0
W174_W112	74		1	0	1	0	0
W193_W112	74		1	0	1	0	0
W196_W112	74		1	0	1	0	0
W135_W113	74		1	0	1	0	0
W199_W117	74		1	0	1	0	0
W175_W126	74		1	0	1	0	0
W193_W136	74		1	0	1	0	0
W196_W136	74		1	0	1	0	0
W188_W138	74		1	0	1	0	0
W199_W188	74		1	0	1	0	0
W079_C010	74		1	0	0	0	1
W107_C018	74		1	0	0	0	1
W089_C004	74		1	0	0	0	1
W031_C008	74		1	0	0	0	1
W116_C008	74		1	0	0	0	1
W074_C016	74		1	0	0	0	1
W089_C016	74		1	0	0	0	1
W175_C026	74		1	0	0	0	1
W057_C038	74		1	0	0	0	1
W058_C038	74		1	0	0	0	1
W063_C038	74		1	0	0	0	1
W058_C051	74		1	0	0	0	1
W135_C051	74		1	0	0	0	1
W019_C053	74		1	0	0	0	1
W126_C053	74		1	0	0	0	1
W009_C054	74		1	0	0	0	1
W019_C058	74		1	0	0	0	1
W066_C058	74		1	0	0	0	1
W193_C058	74		1	0	0	0	1
W196_C058	74		1	0	0	0	1
W089_C067	74		1	0	0	0	1
W197_C067	74		1	0	0	0	1
W198_C067	74		1	0	0	0	1
WUSa_15_W018	74		1	0	0	0	1
WUSa_15_W074	74		1	0	0	0	1
WUSa_15_W113	74		1	0	0	0	1
WUSa_15_W117	74		1	0	0	0	1
C038_C018	74		1	0	0	1	0
C051_C018	74		1	0	0	1	0
C057_C025	74		1	0	0	1	0
C053_C026	74		1	0	0	1	0
WUSa_12_C044	74		1	0	0	1	0
WUSa_12_C051	74		1	0	0	1	0
W057_W043	75		1	0	1	0	0
W138_W043	75		1	0	1	0	0
W160_W043	75		1	0	1	0	0
W199_W043	75		1	0	1	0	0
W138_W123	75		1	0	1	0	0
W160_W123	75		1	0	1	0	0
W130_W046	75		1	0	1	0	0
W040_W019	75		1	0	1	0	0
W058_W019	75		1	0	1	0	0
W061_W019	75		1	0	1	0	0
W112_W019	75		1	0	1	0	0
W174_W019	75		1	0	1	0	0
W197_W019	75		1	0	1	0	0
W198_W019	75		1	0	1	0	0
W094_W053	75		1	0	1	0	0
W088_W005	75		1	0	1	0	0
W174_W005	75		1	0	1	0	0
W193_W005	75		1	0	1	0	0
W196_W005	75		1	0	1	0	0
W018_W007	75		1	0	1	0	0
W053_W007	75		1	0	1	0	0
W089_W007	75		1	0	1	0	0
W036_W014	75		1	0	1	0	0
W083_W014	75		1	0	1	0	0
W193_W014	75		1	0	1	0	0
W196_W014	75		1	0	1	0	0
W094_W018	75		1	0	1	0	0
W195_W018	75		1	0	1	0	0
W036_W026	75		1	0	1	0	0
W083_W026	75		1	0	1	0	0
W138_W026	75		1	0	1	0	0
W160_W026	75		1	0	1	0	0
W199_W026	75		1	0	1	0	0
W036_W027	75		1	0	1	0	0
W083_W027	75		1	0	1	0	0
W138_W027	75		1	0	1	0	0
W160_W027	75		1	0	1	0	0
W199_W027	75		1	0	1	0	0
W066_W029	75		1	0	1	0	0
W138_W029	75		1	0	1	0	0
W160_W029	75		1	0	1	0	0
W175_W029	75		1	0	1	0	0
W043_W036	75		1	0	1	0	0
W075_W036	75		1	0	1	0	0
W113_W036	75		1	0	1	0	0
W126_W036	75		1	0	1	0	0
W138_W040	75		1	0	1	0	0
W160_W040	75		1	0	1	0	0
W088_W051	75		1	0	1	0	0
W193_W051	75		1	0	1	0	0
W196_W051	75		1	0	1	0	0
W083_W057	75		1	0	1	0	0
W126_W061	75		1	0	1	0	0
W135_W074	75		1	0	1	0	0
W083_W075	75		1	0	1	0	0
W193_W075	75		1	0	1	0	0
W196_W075	75		1	0	1	0	0
W129_W083	75		1	0	1	0	0
W175_W083	75		1	0	1	0	0
W138_W087	75		1	0	1	0	0
W160_W087	75		1	0	1	0	0
W122_W088	75		1	0	1	0	0
W129_W088	75		1	0	1	0	0
W094_W089	75		1	0	1	0	0
W129_W097	75		1	0	1	0	0
W135_W107	75		1	0	1	0	0
W113_W111	75		1	0	1	0	0
W117_W111	75		1	0	1	0	0
W199_W113	75		1	0	1	0	0
W135_W117	75		1	0	1	0	0
W199_W126	75		1	0	1	0	0
W138_W129	75		1	0	1	0	0
W160_W129	75		1	0	1	0	0
W194_W130	75		1	0	1	0	0
W195_W193	75		1	0	1	0	0
W196_W195	75		1	0	1	0	0
WUSa_15_W019	75		1	0	0	0	1
W077_C010	75		1	0	0	0	1
W007_C018	75		1	0	0	0	1
WUSa_26_W181	75		1	0	0	0	1
W005_C004	75		1	0	0	0	1
W051_C004	75		1	0	0	0	1
W029_C016	75		1	0	0	0	1
WUSa_8_C022	75		1	0	0	0	1
W061_C026	75		1	0	0	0	1
W135_C038	75		1	0	0	0	1
W057_C044	75		1	0	0	0	1
W058_C044	75		1	0	0	0	1
W063_C044	75		1	0	0	0	1
W041_C045	75		1	0	0	0	1
W036_C051	75		1	0	0	0	1
W063_C051	75		1	0	0	0	1
W199_C051	75		1	0	0	0	1
W029_C053	75		1	0	0	0	1
W083_C053	75		1	0	0	0	1
W083_C058	75		1	0	0	0	1
W130_C060	75		1	0	0	0	1
W005_C067	75		1	0	0	0	1
W051_C067	75		1	0	0	0	1
W195_C067	75		1	0	0	0	1
WUSa_10_W077	75		1	0	0	0	1
WUSa_21_W078	75		1	0	0	0	1
WUSa_15_W126	75		1	0	0	0	1
WUSa_12_W188	75		1	0	0	0	1
C044_C018	75		1	0	0	1	0
C053_C018	75		1	0	0	1	0
WUSa_12_C018	75		1	0	0	1	0
WUSa_10_C008	75		1	0	0	1	0
WUSa_15_C026	75		1	0	0	1	0
W058_W043	76		1	0	1	0	0
W135_W043	76		1	0	1	0	0
W197_W160	76		1	0	1	0	0
W198_W160	76		1	0	1	0	0
W175_W123	76		1	0	1	0	0
W119_W048	76		1	0	1	0	0
W087_W066	76		1	0	1	0	0
W123_W066	76		1	0	1	0	0
W129_W066	76		1	0	1	0	0
W130_W019	76		1	0	1	0	0
W195_W019	76		1	0	1	0	0
W088_W053	76		1	0	1	0	0
W007_W005	76		1	0	1	0	0
W094_W005	76		1	0	1	0	0
W063_W018	76		1	0	1	0	0
W061_W029	76		1	0	1	0	0
W135_W029	76		1	0	1	0	0
W077_W039	76		1	0	1	0	0
W079_W039	76		1	0	1	0	0
W083_W040	76		1	0	1	0	0
W122_W040	76		1	0	1	0	0
W119_W041	76		1	0	1	0	0
W188_W057	76		1	0	1	0	0
W083_W058	76		1	0	1	0	0
W136_W058	76		1	0	1	0	0
W188_W058	76		1	0	1	0	0
W083_W061	76		1	0	1	0	0
W188_W063	76		1	0	1	0	0
W119_W077	76		1	0	1	0	0
W112_W083	76		1	0	1	0	0
W174_W083	76		1	0	1	0	0
W197_W083	76		1	0	1	0	0
W198_W083	76		1	0	1	0	0
W175_W087	76		1	0	1	0	0
W107_W088	76		1	0	1	0	0
W112_W088	76		1	0	1	0	0
W138_W089	76		1	0	1	0	0
W160_W089	76		1	0	1	0	0
W112_W097	76		1	0	1	0	0
W194_W097	76		1	0	1	0	0
W174_W107	76		1	0	1	0	0
W126_W111	76		1	0	1	0	0
W138_W112	76		1	0	1	0	0
W160_W112	76		1	0	1	0	0
W135_W126	76		1	0	1	0	0
W138_W136	76		1	0	1	0	0
W160_W136	76		1	0	1	0	0
W199_W136	76		1	0	1	0	0
W197_W138	76		1	0	1	0	0
W198_W138	76		1	0	1	0	0
WUSa_12_W043	76		1	0	0	0	1
WUSa_12_W019	76		1	0	0	0	1
W043_C018	76		1	0	0	0	1
W136_C018	76		1	0	0	0	1
W188_C018	76		1	0	0	0	1
W053_C004	76		1	0	0	0	1
W074_C004	76		1	0	0	0	1
W107_C004	76		1	0	0	0	1
W039_C008	76		1	0	0	0	1
W088_C016	76		1	0	0	0	1
W111_C026	76		1	0	0	0	1
W088_C038	76		1	0	0	0	1
W174_C038	76		1	0	0	0	1
W135_C044	76		1	0	0	0	1
W174_C051	76		1	0	0	0	1
W087_C053	76		1	0	0	0	1
W123_C053	76		1	0	0	0	1
W036_C058	76		1	0	0	0	1
W057_C058	76		1	0	0	0	1
W138_C058	76		1	0	0	0	1
W160_C058	76		1	0	0	0	1
W199_C058	76		1	0	0	0	1
W181_C060	76		1	0	0	0	1
WUSa_12_W026	76		1	0	0	0	1
WUSa_12_W027	76		1	0	0	0	1
WUSa_15_W029	76		1	0	0	0	1
WUSa_10_W051	76		1	0	0	0	1
WUSa_15_W083	76		1	0	0	0	1
C038_C004	76		1	0	0	1	0
C010_C008	76		1	0	0	1	0
WUSa_26_WUSa_21	76		1	0	0	1	0
W063_W043	77		1	0	1	0	0
W195_W160	77		1	0	1	0	0
W199_W123	77		1	0	1	0	0
W089_W066	77		1	0	1	0	0
W197_W066	77		1	0	1	0	0
W198_W066	77		1	0	1	0	0
W063_W019	77		1	0	1	0	0
W051_W031	77		1	0	1	0	0
W175_W053	77		1	0	1	0	0
W194_W181	77		1	0	1	0	0
W138_W005	77		1	0	1	0	0
W160_W005	77		1	0	1	0	0
W074_W007	77		1	0	1	0	0
W107_W007	77		1	0	1	0	0
W058_W014	77		1	0	1	0	0
W138_W014	77		1	0	1	0	0
W160_W014	77		1	0	1	0	0
W199_W014	77		1	0	1	0	0
W066_W018	77		1	0	1	0	0
W175_W018	77		1	0	1	0	0
W057_W026	77		1	0	1	0	0
W058_W026	77		1	0	1	0	0
W063_W026	77		1	0	1	0	0
W057_W027	77		1	0	1	0	0
W058_W027	77		1	0	1	0	0
W063_W027	77		1	0	1	0	0
W036_W029	77		1	0	1	0	0
W111_W029	77		1	0	1	0	0
W199_W029	77		1	0	1	0	0
W042_W033	77		1	0	1	0	0
W087_W036	77		1	0	1	0	0
W122_W036	77		1	0	1	0	0
W123_W036	77		1	0	1	0	0
W057_W040	77		1	0	1	0	0
W066_W040	77		1	0	1	0	0
W193_W040	77		1	0	1	0	0
W196_W040	77		1	0	1	0	0
W115_W042	77		1	0	1	0	0
W135_W051	77		1	0	1	0	0
W138_W051	77		1	0	1	0	0
W160_W051	77		1	0	1	0	0
W129_W057	77		1	0	1	0	0
W136_W057	77		1	0	1	0	0
W075_W058	77		1	0	1	0	0
W129_W058	77		1	0	1	0	0
W087_W061	77		1	0	1	0	0
W123_W061	77		1	0	1	0	0
W129_W063	77		1	0	1	0	0
W094_W074	77		1	0	1	0	0
W138_W075	77		1	0	1	0	0
W160_W075	77		1	0	1	0	0
W199_W075	77		1	0	1	0	0
W111_W083	77		1	0	1	0	0
W195_W083	77		1	0	1	0	0
W199_W087	77		1	0	1	0	0
W175_W089	77		1	0	1	0	0
W107_W094	77		1	0	1	0	0
W130_W113	77		1	0	1	0	0
W130_W117	77		1	0	1	0	0
W193_W122	77		1	0	1	0	0
W196_W122	77		1	0	1	0	0
W188_W135	77		1	0	1	0	0
W195_W138	77		1	0	1	0	0
WUSa_15_W123	77		1	0	0	0	1
WUSa_21_W046	77		1	0	0	0	1
[truncated: 3,347 more rows]
