# Supplementary material for: Staphylococcus aureus injection drug use-associated bloodstream infections are propagated by community outbreaks of diverse lineages
Source: Commun Med (Lond). 2021 Nov 30;1:52. doi: 10.1038/s43856-021-00053-9 (PMC9053277; doi:10.1038/s43856-021-00053-9)
Supplement: Supplementary file 5 — Supplementary Data 3 [file 43856_2021_53_MOESM5_ESM.xlsx]

## Sheet: Table S3 Genomicdata
									Antimicrobial Susceptibility Testinga						Antimicrobial Resistance Determinant Screen b																																		Canonical Virulence Factor Screen
															Aminoglycoside					Macrolide							Beta-lactam							Trimethprim			Tetracycline Resistance				Other Antimicrobials								Toxins and superantigens
Isolate Name	Simplified Isolate Name on Figures	NCBI Bioproject Number	Accession Number	BSI type	Index Isolate	Patient Study ID	MLST	ST group	MRSA c	Cefoxitin	Clindamycin	Erythromycin	Trimethoprim-Sulfamethaxazole	Doxycycline	aac(6')-Ie	aadD1	ant(9)-Ia	aph(2'')-Ia	aph(3')-IIIa	mph(C)	msr(A)	erm(A)	erm(B)	erm(C)	erm(T)	abcF	blaI	blaPC1	blaR1	blaZ	mecA	mecI	mecR1	dfrC	dfrG	dfrK	tet(38)	tetK	tetL	tetM	bleO	fosB	fusC	lmrS	lnu(A)	mepA	mupA	sat4	psma1
WUSa_oxa_BOR010	WUSa_10	PRJNA695316	SAMN17611624	cBSI	1	209	8	MLST8/1181/1750	0	S	S	R	S	S	0	0	1	0	0	0	0	1	0	0	0	1	1	0	1	1	0	0	0	0	0	0	1	0	0	0	0	1	0	1	0	1	0	0	1
WUSa_oxa_MS011	WUSa_11	PRJNA695316	SAMN17611625	CLABSI	1	210	398	MLST398/4163	0	S	S	S	S	S	0	0	0	0	0	0	0	0	0	0	0	0	1	0	1	1	0	0	0	0	0	0	1	0	0	0	0	0	0	1	0	1	0	0	1
WUSa_oxa_BOR012	WUSa_12	PRJNA695316	SAMN17611626	CLABSI	1	211	8	MLST8/1181/1750	0	S	S	R	S	S	0	0	0	0	1	1	1	0	0	0	0	1	1	0	1	1	0	0	0	0	0	0	1	0	0	0	0	1	0	1	0	1	0	0	1
WUSa_oxa_MS013	WUSa_13	PRJNA695316	SAMN17611627	cBSI	1	212	20	MLST20	0	S	S	S	S	S	0	0	0	0	0	0	0	0	0	0	0	1	1	0	1	1	0	0	0	0	0	0	1	0	0	0	0	1	0	1	0	1	0	0	1
WUSa_oxa_MS015	WUSa_15	PRJNA695316	SAMN17611629	cBSI	1	213	8	MLST8/1181/1750	0						0	0	0	0	0	0	0	0	0	0	0	1	0	0	0	0	0	0	0	0	0	0	1	0	0	0	0	1	0	1	0	1	0	0	1
WUSa_oxa_MS016	WUSa_16	PRJNA695316	SAMN17611630	cBSI	1	214	8	MLST8/1181/1750	0	S	S	S	S	S	0	0	0	0	0	0	0	0	0	0	0	1	0	0	0	0	0	0	0	0	0	0	1	0	0	0	0	1	0	1	0	1	0	0	1
WUSa_oxa_MS017	WUSa_17	PRJNA695316	SAMN17611631	cBSI	1	215	5	MLST5/840	0	S	R	R	S	I	0	0	0	0	0	0	0	0	0	1	0	1	0	0	0	0	0	0	0	0	0	0	1	0	0	1	0	1	0	1	0	1	0	0	1
WUSa_oxa_MS018	WUSa_18	PRJNA695316	SAMN17611632	IDU-BSI	1	216	30	MLST30/39	0						0	0	0	0	0	0	0	0	0	0	0	0	1	1	1	0	0	0	0	0	0	0	1	0	0	0	0	1	0	0	0	1	1	0	1
WUSa_oxa_MS019	WUSa_19	PRJNA695316	SAMN17611633	cBSI	1	217	398	MLST398/4163	0	S	S	R	S	S	1	0	0	1	0	0	0	0	0	0	1	0	1	0	1	1	0	0	0	0	0	0	1	0	0	0	0	0	0	1	0	1	0	0	1
WUSa_oxa_MS002	WUSa_2	PRJNA695316	SAMN17611616	cBSI	1	202	25	MLST25	0	S	S	S	S	S	0	0	0	0	0	0	0	0	0	0	0	0	0	0	0	0	0	0	0	0	0	0	1	0	0	0	0	1	0	1	0	1	0	0	1
WUSa_oxa_MS021	WUSa_21	PRJNA695316	SAMN17611635	cBSI	1	218	8	MLST8/1181/1750	0						0	0	0	0	1	1	1	0	0	0	0	1	1	0	1	1	0	0	0	0	0	0	1	0	0	0	0	1	0	1	0	1	0	1	1
WUSa_oxa_MS022	WUSa_22	PRJNA695316	SAMN17611636	IDU-BSI	1	219	398	MLST398/4163	0	S	R	R	S	S	1	0	0	1	0	0	0	0	0	0	1	0	1	0	1	1	0	0	0	0	0	0	1	0	0	0	0	0	0	1	0	1	0	0	1
WUSa_oxa_BOR023	WUSa_23	PRJNA695316	SAMN17611637	cBSI	1	220	1	MLST1	0						0	0	0	0	1	0	0	0	0	0	0	0	1	0	1	1	0	0	0	0	0	0	1	1	0	0	0	0	0	1	0	1	1	1	1
WUSa_oxa_MS024	WUSa_24	PRJNA695316	SAMN17611638	cBSI	1	221	15	MLST15/582	0	S	S	S	S	S	0	0	0	0	0	0	0	0	0	0	0	1	1	0	1	1	0	0	0	0	0	0	1	0	0	0	0	1	0	1	0	1	0	0	1
WUSa_oxa_MS025	WUSa_25	PRJNA695316	SAMN17611639	CLABSI	1	222	72	MLST72	0	S	S	S	S	S	0	0	0	0	0	0	0	0	0	0	0	1	1	0	1	1	0	0	0	0	0	0	1	0	0	0	0	1	0	1	0	1	0	0	1
WUSa_oxa_BOR026	WUSa_26	PRJNA695316	SAMN17611640	CLABSI	1	223	8	MLST8/1181/1750	0						0	0	0	0	0	0	0	0	0	0	0	1	0	0	0	0	0	0	0	0	0	0	1	0	0	0	0	1	0	1	0	1	0	0	1
WUSa_oxa_MS028	WUSa_28	PRJNA695316	SAMN17611642	cBSI	1	224	5	MLST5/840	0						0	0	0	0	0	0	0	0	0	0	0	1	0	0	0	0	0	0	0	0	0	0	1	0	0	0	0	1	0	1	0	1	0	0	1
WUSa_oxa_BOR029	WUSa_29	PRJNA695316	SAMN17611643	cBSI	1	225	5	MLST5/840	0	S	S	R	S	S	0	1	1	0	0	1	1	1	0	0	0	1	1	0	1	1	0	0	0	0	0	0	1	0	0	0	0	1	0	1	0	1	0	0	1
WUSa_oxa_MS003	WUSa_3	PRJNA695316	SAMN17611617	CLABSI	1	203	5	MLST5/840	0	S	S	S	S	S	0	0	0	0	0	0	0	0	0	0	0	1	0	0	0	0	0	0	0	0	0	0	1	0	0	0	0	1	0	1	0	1	0	0	1
WUSa_oxa_MS030	WUSa_30	PRJNA695316	SAMN17611644	CLABSI	1	226	5	MLST5/840	0	S	S	S	S	S	0	0	0	0	0	0	0	0	0	0	0	1	1	0	1	1	0	0	0	0	0	0	1	0	0	0	0	1	0	1	0	1	0	0	1
WUSa_oxa_MS032	WUSa_32	PRJNA695316	SAMN17611646	IDU-BSI	1	227	72	MLST72	0						0	0	0	0	0	0	0	0	0	0	0	1	1	0	1	1	0	0	0	0	0	0	1	0	0	0	0	1	0	1	0	1	0	0	1
WUSa_oxa_MS033	WUSa_33	PRJNA695316	SAMN17611647	cBSI	1	228	30	MLST30/39	0	S	S	S	S	S	0	0	0	0	0	0	0	0	0	0	0	0	1	1	1	0	0	0	0	0	0	0	1	0	0	0	0	1	0	0	0	1	0	0	1
WUSa_oxa_BOR034	WUSa_34	PRJNA695316	SAMN17611648	IDU-BSI	1	229	15	MLST15/582	0						0	0	0	0	0	0	0	0	0	0	0	1	1	0	1	1	0	0	0	0	0	0	1	0	0	0	0	1	0	1	0	1	0	0	1
WUSa_oxa_MS036	WUSa_36	PRJNA695316	SAMN17611649	CLABSI	1	231	188	MLST188	0	S	S	S	S	S	0	0	0	0	0	0	0	0	0	0	0	1	0	0	0	0	0	0	0	0	0	0	1	0	0	0	0	0	0	1	0	1	0	0	1
WUSa_oxa_MS038	WUSa_38	PRJNA695316	SAMN17611651	CLABSI	1	232	5	MLST5/840	0						0	0	0	0	0	0	0	0	0	0	0	1	1	0	1	1	0	0	0	0	0	0	1	0	0	0	0	1	0	1	0	1	0	0	1
WUSa_oxa_MS039	WUSa_39	PRJNA695316	SAMN17611652	CLABSI	1	233	30	MLST30/39	0	S	S	S	S	S	0	0	0	0	0	0	0	0	0	0	0	0	1	1	1	0	0	0	0	0	0	0	1	0	0	0	0	1	0	0	0	1	0	0	1
WUSa_oxa_MS040	WUSa_40	PRJNA695316	SAMN17611653	cBSI	1	234	15	MLST15/582	0						0	0	0	0	0	0	0	0	0	0	0	1	0	0	0	0	0	0	0	0	0	0	1	0	0	0	0	1	0	1	0	1	0	0	1
WUSa_oxa_MS041	WUSa_41	PRJNA695316	SAMN17611654	cBSI	1	235	97	MLST97	0						0	0	0	0	0	0	0	0	0	0	0	1	0	0	0	0	0	0	0	0	0	0	1	0	0	0	0	0	0	1	0	1	0	0	1
WUSa_oxa_MS042	WUSa_42	PRJNA695316	SAMN17611655	IDU-BSI	1	236	398	MLST398/4163	0						1	0	0	1	0	0	0	0	0	0	1	0	1	0	1	1	0	0	0	0	0	0	1	0	0	0	0	0	0	1	0	1	0	0	1
WUSa_oxa_MS046	WUSa_46	PRJNA695316	SAMN17611659	cBSI	1	237	59	MLST59	0						0	0	1	0	0	0	0	1	0	0	0	0	1	0	1	1	0	0	0	0	0	0	1	0	0	0	0	0	0	1	0	1	0	0	1
WUSa_oxa_MS047	WUSa_47	PRJNA695316	SAMN17611660	IDU-BSI	1	238	5	MLST5/840	0						0	0	0	0	0	0	0	0	0	0	0	1	0	0	0	0	0	0	0	0	0	0	1	0	0	0	0	1	0	1	0	1	0	0	1
WUSa_oxa_BOR049	WUSa_49	PRJNA695316	SAMN17611662	CLABSI	1	239	27	MLST27	0	S	S	S	S	S	0	0	0	0	0	0	0	0	0	0	0	1	1	0	1	1	0	0	0	0	0	0	1	0	0	0	0	1	0	1	0	1	0	0	1
WUSa_oxa_MS005	WUSa_5	PRJNA695316	SAMN17611619	CLABSI	1	204	45	MLST45	0						0	0	0	0	0	0	0	0	0	0	0	0	1	0	1	1	0	0	0	0	0	0	1	0	0	0	0	0	0	1	0	1	0	0	1
WUSa_oxa_MS050	WUSa_50	PRJNA695316	SAMN17611663	cBSI	1	240	30	MLST30/39	0	S	S	S	S	S	0	0	0	0	0	0	0	0	0	0	0	0	1	1	1	0	0	0	0	0	0	0	1	0	0	0	0	1	0	0	0	1	0	0	1
WUSa_oxa_MS006	WUSa_6	PRJNA695316	SAMN17611620	CLABSI	1	205	398	MLST398/4163	0						1	0	0	1	0	0	0	0	0	0	0	0	1	0	1	1	0	0	0	0	0	0	1	0	0	0	0	0	0	1	0	1	0	0	1
WUSa_oxa_MS007	WUSa_7	PRJNA695316	SAMN17611621	CLABSI	1	206	398	MLST398/4163	0						0	0	0	0	0	0	0	0	0	0	1	0	1	0	1	1	0	0	0	0	0	0	1	0	0	0	0	0	0	1	0	1	0	0	1
WUSa_oxa_MS008	WUSa_8	PRJNA695316	SAMN17611622	CLABSI	1	207	72	MLST72	0						0	0	0	0	0	0	0	0	0	0	0	1	1	0	1	1	0	0	0	0	0	0	1	0	0	0	0	1	0	1	0	1	0	0	1
WUSa_oxa_MS009	WUSa_9	PRJNA695316	SAMN17611623	cBSI	1	208	1159	MLST1159	0						0	0	0	0	0	0	0	0	0	0	0	0	1	0	1	1	0	0	0	0	0	0	1	0	0	0	0	0	0	1	0	1	0	0	1
WUSa_PWID_C003	C003	PRJNA694991	SAMN17592351	cBSI	1	31	5	MLST5/840	1	R	R	R	S	S	0	1	1	0	0	0	0	1	0	0	0	1	0	0	0	0	1	1	1	0	0	0	1	0	0	0	1	1	0	1	0	1	0	0	1
WUSa_PWID_C004	C004	PRJNA694991	SAMN17592352	CLABSI	1	32	8	MLST8/1181/1750	1	R	S	R	S	S	0	0	0	0	1	1	1	0	0	0	0	1	1	0	1	1	1	0	1	0	0	0	1	0	0	0	0	1	0	1	0	1	0	0	1
WUSa_PWID_C005	C005	PRJNA694991	SAMN17592353	IDU-BSI	1	33	45	MLST45/256/536	0						0	0	0	0	0	0	0	0	0	0	0	0	1	0	1	1	0	0	0	0	0	0	1	0	0	0	0	0	0	1	0	1	0	0	1
WUSa_PWID_C006	C006	PRJNA694991	SAMN17592354	cBSI	1	34	2867	MLST2867	0						0	0	0	0	0	0	0	0	0	0	0	1	1	0	1	1	0	0	0	0	0	0	1	0	0	0	0	1	0	1	0	1	0	0	1
WUSa_PWID_C007	C007	PRJNA694991	SAMN17592355	cBSI	1	35	72	MLST72	0						0	0	0	0	0	0	0	0	0	0	0	1	1	0	1	1	0	0	0	0	0	0	1	0	0	0	0	1	0	1	0	1	0	0	1
WUSa_PWID_C008	C008	PRJNA694991	SAMN17592356	cBSI	1	36	8	MLST8/1181/1750	1						0	0	0	0	1	1	1	0	0	0	0	1	1	0	1	1	1	0	1	0	0	0	1	0	0	0	0	1	0	1	0	1	0	1	1
WUSa_PWID_C009	C009	PRJNA694991	SAMN17592357	CLABSI	1	37	30	MLST30/39	0						0	0	0	0	0	0	0	0	0	0	0	0	1	1	1	0	0	0	0	0	0	0	1	0	0	0	0	1	0	0	0	1	0	0	1
WUSa_PWID_C010	C010	PRJNA694991	SAMN17592358	CLABSI	1	23	8	MLST8/1181/1750	1	R	S	R	S	S	0	0	0	0	1	1	1	0	0	0	0	1	1	0	1	1	1	0	1	0	0	0	1	0	0	0	0	1	0	1	0	1	0	1	1
WUSa_PWID_C011	C011	PRJNA694991	SAMN17592359	CLABSI	1	38	30	MLST30/39	0	S	R	R	S	S	0	0	1	0	0	0	0	1	0	0	0	0	1	1	1	0	0	0	0	0	0	0	1	0	0	0	0	1	0	0	0	1	0	0	1
WUSa_PWID_C012	C012	PRJNA694991	SAMN17592360	cBSI	1	39	72	MLST72	0	S	S	S	S	S	0	0	0	0	0	0	0	0	0	0	0	1	1	0	1	1	0	0	0	0	0	0	1	0	0	0	0	1	0	1	0	1	0	0	1
WUSa_PWID_C013	C013	PRJNA694991	SAMN17592361	cBSI	1	20	840	MLST5/840	1	R	S	R	S	S	0	0	0	0	1	1	1	0	0	0	0	1	1	0	1	1	1	0	1	0	0	0	1	0	0	0	0	1	0	1	0	1	0	0	1
WUSa_PWID_C014	C014	PRJNA694991	SAMN17592362	cBSI	1	22	72	MLST72	0	S	S	S	S	S	0	0	0	0	0	0	0	0	0	0	0	1	1	0	1	1	0	0	0	0	0	0	1	0	0	0	0	1	0	1	0	1	0	0	1
WUSa_PWID_C015	C015	PRJNA694991	SAMN17592363	CLABSI	1	40	59	MLST59	0	S	S	S	S	S	0	0	0	0	0	0	0	0	0	0	0	0	1	0	1	1	0	0	0	0	0	0	1	0	0	0	0	0	0	1	0	1	0	0	1
WUSa_PWID_C016	C016	PRJNA694991	SAMN17592364	cBSI	1	41	8	MLST8/1181/1750	0	S	S	R	S	S	0	0	0	0	1	1	1	0	0	0	0	1	1	0	1	1	0	0	0	0	0	0	1	0	0	0	0	1	0	1	0	1	0	1	1
WUSa_PWID_C017	C017	PRJNA694991	SAMN17592365	cBSI	1	21	5	MLST5/840	1	R	R	R	S	I	1	1	1	1	0	0	0	1	0	1	0	1	1	0	1	1	1	1	1	0	0	0	1	0	0	1	1	1	0	1	0	1	0	0	1
WUSa_PWID_C018	C018	PRJNA694991	SAMN17592366	CLABSI	1	24	8	MLST8/1181/1750	0	S	S	R	S	S	0	0	0	0	1	1	1	0	0	0	0	1	1	0	1	1	0	0	0	0	0	0	1	0	0	0	0	1	0	1	0	1	0	1	1
WUSa_PWID_C019	C019	PRJNA694991	SAMN17592367	CLABSI	1	42	45	MLST45	0	S	S	S	S	S	0	0	0	0	0	0	0	0	0	0	0	0	1	0	1	1	0	0	0	0	0	0	1	0	0	0	0	0	0	1	0	1	0	0	1
WUSa_PWID_C020	C020	PRJNA694991	SAMN17592368	cBSI	1	43	5	MLST5/840	0	S	R	R	S	R	0	0	1	0	0	0	0	1	0	1	0	1	1	0	1	1	0	0	0	0	0	0	1	0	0	1	0	1	0	1	0	1	0	0	1
WUSa_PWID_C021	C021	PRJNA694991	SAMN17592369	cBSI	1	44	72	MLST72	0	S	S	S	S	S	0	0	0	0	0	0	0	0	0	0	0	1	1	0	1	1	0	0	0	0	0	0	1	0	0	0	0	1	0	1	0	1	0	0	1
WUSa_PWID_C022	C022	PRJNA694991	SAMN17592370	IDU-BSI	1	45	72	MLST72	0	S	S	S	S	S	0	0	0	0	0	0	0	0	0	0	0	1	1	0	1	1	0	0	0	0	0	0	1	0	0	0	0	1	0	1	0	1	0	0	1
WUSa_PWID_C023	C023	PRJNA694991	SAMN17592371	cBSI	1	46	8	MLST8/1181/1750	1	R	S	R	S	S	0	0	0	0	1	1	1	0	0	0	0	1	1	0	1	1	1	0	1	0	0	0	1	1	0	0	0	1	0	1	0	1	0	1	1
WUSa_PWID_C024	C024	PRJNA694991	SAMN17592372	cBSI	1	47	30	MLST30/39	0	S	R	R	S	S	0	0	1	0	0	0	0	1	0	0	0	0	1	1	1	0	0	0	0	0	0	0	1	0	0	0	0	1	0	0	0	1	0	0	1
WUSa_PWID_C025	C025	PRJNA694991	SAMN17592373	cBSI	1	48	8	MLST8/1181/1750	1	R	S	S	S	S	0	0	0	0	0	0	0	0	0	0	0	1	0	0	0	0	1	0	1	0	0	0	1	0	0	0	0	1	0	1	0	1	0	0	1
WUSa_PWID_C026	C026	PRJNA694991	SAMN17592374	cBSI	1	49	8	MLST8/1181/1750	1	R	S	S	S	S	0	0	0	0	0	1	0	0	0	0	0	1	1	0	1	1	1	0	1	0	0	0	1	0	0	0	0	1	0	1	0	1	0	0	1
WUSa_PWID_C027	C027	PRJNA694991	SAMN17592375	CLABSI	1	50	97	MLST97	0	S	S	S	S	S	0	0	0	0	0	0	0	0	0	0	0	1	0	0	0	0	0	0	0	0	0	0	1	0	0	0	0	0	0	1	0	1	0	0	1
WUSa_PWID_C028	C028	PRJNA694991	SAMN17592376	cBSI	1	51	8	MLST8/1181/1750	1	R	S	R	R	S	0	1	0	0	0	1	1	0	0	0	0	1	1	1	1	0	1	0	1	0	1	0	1	0	0	0	0	1	0	1	0	1	1	0	1
WUSa_PWID_C030	C030	PRJNA694991	SAMN17592378	CLABSI	1	53	398	MLST398/4163	0	S	S	R	S	S	0	0	0	0	0	0	0	0	0	0	1	0	1	0	1	1	0	0	0	0	0	0	1	0	0	0	0	0	0	1	0	1	0	0	1
WUSa_PWID_C031	C031	PRJNA694991	SAMN17592379	cBSI	1	54	72	MLST72	0	S	S	S	S	S	0	0	0	0	0	0	0	0	0	0	0	1	1	0	1	1	0	0	0	0	0	0	1	0	0	0	0	1	0	1	0	1	0	0	1
WUSa_PWID_C032	C032	PRJNA694991	SAMN17592380	CLABSI	1	55	5	MLST5/840	1	R	R	R	S	S	0	0	0	0	0	0	0	0	0	1	0	1	1	0	1	1	1	0	1	0	0	0	1	0	0	0	0	1	0	1	0	1	0	0	1
WUSa_PWID_C033	C033	PRJNA694991	SAMN17592381	cBSI	1	56	5	MLST5/840	1	R	R	R	S	S	0	0	1	0	0	0	0	1	0	0	0	1	1	0	1	1	1	1	1	0	0	0	1	0	0	0	0	1	0	1	0	1	0	0	1
WUSa_PWID_C034	C034	PRJNA694991	SAMN17592382	cBSI	0	21	5	MLST5	1	R	S	S	S	S	1	1	1	1	0	0	0	1	0	0	0	1	1	0	1	1	1	1	1	0	0	0	1	0	0	0	1	1	0	1	0	1	0	0	1
WUSa_PWID_C035	C035	PRJNA694991	SAMN17592383	CLABSI	1	57	4163	MLST398/4163	0	S	R	R	S	S	0	0	0	0	0	0	0	0	0	0	1	0	1	0	1	1	0	0	0	0	0	0	1	0	0	0	0	0	0	1	0	1	0	0	1
WUSa_PWID_C036	C036	PRJNA694991	SAMN17592384	IDU-BSI	0	25	5	MLST5	0	S	S	S	S	S	0	0	0	0	0	0	0	0	0	0	0	1	1	0	1	1	0	0	0	0	0	0	1	0	0	0	0	1	0	1	0	1	0	0	1
WUSa_PWID_C037	C037	PRJNA694991	SAMN17592385	CLABSI	1	58	50	MLST50	0	S	S	S	S	S	0	0	0	0	0	0	0	0	0	0	0	0	1	0	1	1	0	0	0	0	0	0	1	0	0	0	0	0	0	1	0	1	0	0	1
WUSa_PWID_C038	C038	PRJNA694991	SAMN17592386	cBSI	1	59	8	MLST8/1181/1750	1						0	0	0	0	1	1	1	0	0	1	0	1	1	0	1	1	1	0	1	0	0	0	1	0	0	0	0	1	0	1	0	1	0	0	1
WUSa_PWID_C039	C039	PRJNA694991	SAMN17592387	cBSI	1	60	5	MLST5/840	1	R	R	R	S	S	0	1	1	0	1	1	1	1	0	0	0	1	1	0	1	1	1	1	1	0	0	0	1	0	0	0	1	1	0	1	0	1	1	1	1
WUSa_PWID_C040	C040	PRJNA694991	SAMN17592388	cBSI	1	61	1159	MLST1159	0	S	S	S	S	S	1	0	0	1	0	0	0	0	0	0	0	0	1	0	0	0	0	0	0	0	0	0	1	0	0	0	0	0	0	1	0	1	0	0	1
WUSa_PWID_C041	C041	PRJNA694991	SAMN17592389	cBSI	1	62	5	MLST5/840	1	R	R	R	S	S	0	1	1	0	0	0	0	1	0	0	0	1	1	0	1	1	1	1	1	0	0	0	1	0	0	0	1	1	0	1	0	1	0	0	1
WUSa_PWID_C042	C042	PRJNA694991	SAMN17592390	cBSI	1	63	2828	MLST2828	1	R	R	R	S	S	0	1	1	0	0	0	0	1	0	0	0	1	1	0	1	1	1	1	1	0	0	0	1	0	0	0	1	1	0	1	0	1	0	0	1
WUSa_PWID_C043	C043	PRJNA694991	SAMN17592391	CLABSI	1	64	15	MLST15/582	0	S	S	S	S	S	0	0	0	0	0	0	0	0	0	0	0	1	0	0	0	0	0	0	0	0	0	0	1	0	0	0	0	1	0	1	0	1	0	0	1
WUSa_PWID_C044	C044	PRJNA694991	SAMN17592392	cBSI	1	65	8	MLST8/1181/1750	1	R	S	S	S	S	0	0	0	0	0	0	0	0	0	0	0	1	0	0	0	0	1	0	1	0	0	0	1	0	0	0	0	1	0	1	0	1	0	0	1
WUSa_PWID_C045	C045	PRJNA694991	SAMN17592393	CLABSI	1	66	8	MLST8/1181/1750	1	R	S	R	S	S	0	0	0	0	1	1	1	0	0	0	0	1	1	0	1	1	1	0	1	0	0	0	1	0	0	0	0	1	0	1	0	1	0	0	1
WUSa_PWID_C046	C046	PRJNA694991	SAMN17592394	CLABSI	1	67	8	MLST8/1181/1750	1	R	S	R	S	S	1	0	1	1	1	1	1	1	0	0	0	1	1	0	0	1	1	0	1	1	0	0	1	0	0	0	0	1	0	1	0	1	1	1	1
WUSa_PWID_C047	C047	PRJNA694991	SAMN17592395	CLABSI	1	68	6	MLST6	0	S	S	S	S	S	0	0	0	0	0	0	0	0	0	0	0	0	1	0	1	1	0	0	0	0	0	0	1	0	0	0	0	0	0	1	0	1	0	0	1
WUSa_PWID_C048	C048	PRJNA694991	SAMN17592396	CLABSI	1	69	8	MLST8/1181/1750	0	S	R	R	S	I	0	0	0	0	0	0	0	0	1	0	0	1	1	0	1	1	0	0	0	0	0	0	1	0	0	1	0	1	0	1	0	1	0	0	1
WUSa_PWID_C049	C049	PRJNA694991	SAMN17592397	CLABSI	1	70	97	MLST97	1	R	S	S	S	S	0	0	0	0	0	0	0	0	0	0	0	1	1	0	1	1	1	0	1	0	0	0	1	0	0	0	0	0	0	1	0	1	0	0	1
WUSa_PWID_C050	C050	PRJNA694991	SAMN17592398	CLABSI	1	71	45	MLST45	0	S	S	S	S	S	0	0	0	0	0	0	0	0	0	0	0	0	1	0	1	1	0	0	0	0	0	0	1	0	0	0	0	0	0	1	0	1	0	0	1
WUSa_PWID_C051	C051	PRJNA694991	SAMN17592399	CLABSI	1	72	8	MLST8/1181/1750	1	R	S	R	S	S	0	0	0	0	1	1	1	0	0	0	0	1	1	0	1	1	1	0	1	0	0	0	1	0	0	0	0	1	0	1	0	1	0	0	1
WUSa_PWID_C052	C052	PRJNA694991	SAMN17592400	cBSI	0	20	840	MLST840	1	R	S	R	S	S	0	0	0	0	1	1	1	0	0	0	0	1	1	0	1	1	1	0	1	0	0	0	1	0	0	0	0	1	0	1	0	1	0	0	1
WUSa_PWID_C053	C053	PRJNA694991	SAMN17592401	cBSI	1	73	8	MLST8/1181/1750	1	R	S	S	S	S	0	0	0	0	0	0	0	0	0	0	0	1	1	0	1	1	1	0	1	0	0	0	1	0	0	0	0	1	0	1	0	1	0	0	1
WUSa_PWID_C054	C054	PRJNA694991	SAMN17592402	CLABSI	1	74	87	MLST87	1	R	S	R	S	S	0	0	0	0	1	1	1	0	0	0	0	0	1	0	1	1	1	0	1	0	0	0	1	0	0	0	0	0	0	1	0	1	0	1	1
WUSa_PWID_C055	C055	PRJNA694991	SAMN17592403	cBSI	1	75	5	MLST5/840	1	R	S	S	S	S	0	0	0	0	0	0	0	0	0	0	0	1	1	0	1	1	1	0	1	0	0	0	1	0	0	0	0	1	0	1	0	1	0	0	1
WUSa_PWID_C057	C057	PRJNA694991	SAMN17592404	cBSI	1	76	8	MLST8/1181/1750	0	S	S	R	S	S	0	0	0	0	1	1	1	0	0	0	0	1	1	0	1	1	0	0	0	0	0	0	1	0	0	0	0	1	0	1	0	1	0	1	1
WUSa_PWID_C058	C058	PRJNA694991	SAMN17592405	cBSI	1	77	8	MLST8/1181/1750	1	R	S	S	S	S	0	0	0	0	0	0	0	0	0	0	0	1	0	0	0	0	1	0	1	0	0	0	1	0	0	0	0	1	0	1	0	1	0	0	1
WUSa_PWID_C059	C059	PRJNA694991	SAMN17592406	cBSI	1	78	72	MLST72	1	R	S	S	S	S	0	0	0	0	0	0	0	0	0	0	0	1	1	0	1	1	1	0	0	0	0	0	1	0	0	0	0	1	0	1	0	1	0	0	1
WUSa_PWID_C060	C060	PRJNA694991	SAMN17592407	cBSI	1	79	8	MLST8/1181/1750	1	R	R	R	S	S	0	0	0	0	1	1	1	0	0	1	0	1	1	0	1	1	1	0	1	0	0	0	1	0	0	0	0	1	0	1	0	1	0	1	1
WUSa_PWID_C061	C061	PRJNA694991	SAMN17592408	cBSI	1	80	8	MLST8/1181/1750	0	S	S	S	S	S	0	0	0	0	0	0	0	0	0	0	0	1	1	0	1	1	0	0	0	0	0	0	1	0	0	0	0	1	0	1	0	1	0	0	1
WUSa_PWID_C062	C062	PRJNA694991	SAMN17592409	CLABSI	0	23	8	MLST8/1181/1750	1	R	S	R	S	S	0	0	0	0	1	1	1	0	0	0	0	1	1	0	1	1	1	0	1	0	0	0	1	0	0	0	0	1	0	1	0	1	0	1	1
WUSa_PWID_C063	C063	PRJNA694991	SAMN17592410	cBSI	1	22	59	MLST59	0	S	S	S	S	S	0	0	0	0	0	0	0	0	0	0	0	0	1	0	1	1	0	0	0	0	0	0	1	0	0	0	0	0	0	1	0	1	0	0	1
WUSa_PWID_C064	C064	PRJNA694991	SAMN17592411	CLABSI	1	81	6	MLST6	1	S	S	S	S	S	0	0	0	0	0	0	0	0	0	0	0	0	0	0	0	0	0	0	0	0	0	0	1	0	0	0	0	0	0	1	0	1	0	0	1
WUSa_PWID_C065	C065	PRJNA694991	SAMN17592412	cBSI	1	82	45	MLST45	0	S	S	S	S	S	0	0	0	0	0	0	0	0	0	0	0	0	0	0	0	0	0	0	0	0	0	0	1	0	0	0	0	0	0	1	0	1	0	0	1
WUSa_PWID_C066	C066	PRJNA694991	SAMN17592413	cBSI	1	83	5	MLST5/840	0	S	R	R	S	I	0	0	1	0	1	0	0	1	0	1	0	1	1	0	1	0	0	0	0	0	0	0	1	1	0	1	0	1	0	1	0	1	1	0	1
WUSa_PWID_C067	C067	PRJNA694991	SAMN17592414	cBSI	1	84	8	MLST8/1181/1750	1	R	S	S	S	S	0	0	0	0	0	0	0	0	0	0	0	1	0	0	0	0	1	0	1	0	0	0	1	0	0	0	0	1	0	1	0	1	0	0	1
WUSa_PWID_W001	W001	PRJNA694991	SAMN17592415	IDU-BSI	1	85	398	MLST398/4163	0	S	S	R	S	S	1	0	0	1	0	0	0	0	0	0	1	0	1	0	1	1	0	0	0	0	0	0	1	0	0	0	0	0	0	1	0	1	0	0	1
WUSa_PWID_W002	W002	PRJNA694991	SAMN17592416	IDU-BSI	0	15	15	MLST15/582	0	S	S	S	S	S	0	0	0	0	0	0	0	0	0	0	0	1	1	0	1	1	0	0	0	0	0	0	1	0	0	0	0	1	0	1	0	1	0	0	1
WUSa_PWID_W003	W003	PRJNA694991	SAMN17592417	IDU-BSI	1	86	5	MLST5/840	1	R	R	R	S	S	0	0	1	0	0	0	0	1	0	0	0	1	1	0	1	1	1	1	1	0	0	0	1	0	0	0	0	1	0	1	0	1	0	0	1
WUSa_PWID_W004	W004	PRJNA694991	SAMN17592418	IDU-BSI	1	87	8	MLST8/1181/1750	0	S	S	R	S	S	0	0	0	0	1	1	1	0	0	0	0	1	1	0	1	1	0	0	0	0	0	0	1	0	0	0	0	1	0	1	0	1	0	0	1
WUSa_PWID_W005	W005	PRJNA694991	SAMN17592419	IDU-BSI	1	88	8	MLST8/1181/1750	1	R	S	R	S	S	0	0	0	0	1	1	1	0	0	0	0	1	1	0	1	1	1	0	1	0	0	0	1	0	0	0	0	1	0	1	0	1	0	1	1
WUSa_PWID_W006	W006	PRJNA694991	SAMN17592420	IDU-BSI	1	89	5	MLST5/840	1	R	R	R	S	S	0	0	1	0	1	0	0	1	0	0	0	1	1	0	1	0	1	1	1	0	0	0	1	1	0	0	0	1	0	1	0	1	1	1	1
WUSa_PWID_W007	W007	PRJNA694991	SAMN17592421	IDU-BSI	1	90	8	MLST8/1181/1750	1	R	S	R	S	S	0	0	0	0	1	1	1	0	0	0	0	1	1	0	1	1	1	0	1	0	0	0	1	0	0	0	0	1	0	1	0	1	0	1	1
WUSa_PWID_W008	W008	PRJNA694991	SAMN17592422	IDU-BSI	1	91	27	MLST27	0	S	S	S	S	S	0	0	0	0	0	0	0	0	0	0	0	1	1	0	1	1	0	0	0	0	0	0	1	0	0	0	0	1	0	1	0	1	0	0	1
WUSa_PWID_W009	W009	PRJNA694991	SAMN17592423	IDU-BSI	1	92	87	MLST59/87	1	R	S	R	S	S	0	0	0	0	1	1	1	0	0	0	0	0	1	0	1	1	1	0	1	0	0	0	1	0	0	0	0	0	0	1	0	1	0	1	1
WUSa_PWID_W010	W010	PRJNA694991	SAMN17592424	IDU-BSI	1	93	5	MLST5/840	0	S	S	S	S	S	0	0	0	0	0	0	0	0	0	0	0	1	1	0	1	1	0	0	0	0	0	0	1	0	0	0	0	1	0	1	0	1	0	0	1
WUSa_PWID_W011	W011	PRJNA694991	SAMN17592425	IDU-BSI	1	94	20	MLST20	0	S	S	S	S	S	0	0	0	0	0	0	0	0	0	0	0	1	1	0	1	1	0	0	0	0	0	0	1	0	0	0	0	1	0	1	0	1	0	0	1
WUSa_PWID_W012	W012	PRJNA694991	SAMN17592426	IDU-BSI	1	95	8	MLST8/1181/1750	0	S	S	S	S	S	0	0	0	0	0	0	0	0	0	0	0	1	1	0	1	1	0	0	0	0	0	0	1	0	0	0	0	1	0	1	0	1	0	0	1
WUSa_PWID_W013	W013	PRJNA694991	SAMN17592427	IDU-BSI	1	96	5	MLST5/840	0	S	S	S	S	S	0	0	0	0	0	0	0	0	0	0	0	1	0	0	0	0	0	0	0	0	0	0	1	0	0	0	0	1	0	1	0	1	0	0	1
WUSa_PWID_W014	W014	PRJNA694991	SAMN17592428	IDU-BSI	1	97	8	MLST8/1181/1750	1	R	S	R	S	S	0	0	0	0	1	1	1	0	0	0	0	1	1	0	1	1	1	0	1	0	0	0	1	0	0	0	0	1	0	1	0	1	0	1	1
WUSa_PWID_W015	W015	PRJNA694991	SAMN17592429	IDU-BSI	1	98	256	MLST45/256/536	0	S	S	S	S	S	0	0	0	0	0	0	0	0	0	0	0	0	1	0	1	1	0	0	0	0	0	0	1	0	0	0	0	0	0	1	0	1	0	0	1
WUSa_PWID_W016	W016	PRJNA694991	SAMN17592430	IDU-BSI	1	99	8	MLST8/1181/1750	0	S	S	R	S	S	0	0	0	0	1	1	1	0	0	0	0	1	1	0	1	1	0	0	0	0	0	0	1	0	0	0	0	1	0	1	0	1	0	1	1
WUSa_PWID_W017	W017	PRJNA694991	SAMN17592431	IDU-BSI	1	11	72	MLST72	0	S	S	S	S	S	0	0	0	0	0	0	0	0	0	0	0	1	1	0	1	1	0	0	0	0	0	0	1	0	0	0	0	1	0	1	0	1	0	0	1
WUSa_PWID_W018	W018	PRJNA694991	SAMN17592432	IDU-BSI	1	100	8	MLST8/1181/1750	0	S	S	R	S	S	0	0	0	0	1	1	1	0	0	0	0	1	1	0	1	1	0	0	0	0	0	0	1	0	0	0	0	1	0	1	0	1	0	1	1
WUSa_PWID_W019	W019	PRJNA694991	SAMN17592433	IDU-BSI	1	16	8	MLST8/1181/1750	1	R	S	R	S	S	0	0	0	0	1	1	1	0	0	0	0	1	1	0	1	1	1	0	1	0	0	0	1	0	0	0	0	1	0	1	0	1	0	1	1
WUSa_PWID_W020	W020	PRJNA694991	SAMN17592434	IDU-BSI	1	101	672	MLST672	0	S	S	S	S	S	0	0	0	0	0	0	0	0	0	0	0	0	0	0	0	0	0	0	0	0	0	0	1	0	0	0	0	1	0	1	0	1	0	0	1
WUSa_PWID_W021	W021	PRJNA694991	SAMN17592435	IDU-BSI	1	19	672	MLST672	0	S	S	S	S	S	0	0	0	0	0	0	0	0	0	0	0	0	0	0	0	0	0	0	0	0	0	0	1	0	0	0	0	1	0	1	0	1	0	0	1
WUSa_PWID_W022	W022	PRJNA694991	SAMN17592436	IDU-BSI	0	19	672	MLST672	0	S	S	S	S	S	0	0	0	0	0	0	0	0	0	0	0	0	0	0	0	0	0	0	0	0	0	0	1	0	0	0	0	1	0	1	0	1	0	0	1
WUSa_PWID_W023	W023	PRJNA694991	SAMN17592437	IDU-BSI	1	102	15	MLST15/582	0						0	0	0	0	0	0	0	0	0	0	0	1	1	0	1	1	0	0	0	0	0	0	1	0	0	0	0	1	0	1	0	1	0	0	1
WUSa_PWID_W024	W024	PRJNA694991	SAMN17592438	IDU-BSI	1	103	398	MLST398/4163	0	S	R	R	S	S	0	0	0	0	0	0	0	0	0	0	1	0	1	0	1	1	0	0	0	0	0	0	1	0	0	0	0	0	0	1	0	1	0	0	1
WUSa_PWID_W025	W025	PRJNA694991	SAMN17592439	IDU-BSI	1	104	398	MLST398/4163	0	S	R	R	S	S	0	0	0	0	0	0	0	0	0	0	1	0	1	0	1	1	0	0	0	0	0	0	1	0	0	0	0	0	0	1	0	1	0	0	1
WUSa_PWID_W026	W026	PRJNA694991	SAMN17592440	IDU-BSI	1	105	8	MLST8/1181/1750	1	R	S	R	S	S	0	0	0	0	1	1	1	0	0	0	0	1	1	0	1	1	1	0	1	0	0	0	1	0	0	0	0	1	0	1	0	1	0	1	1
WUSa_PWID_W027	W027	PRJNA694991	SAMN17592441	IDU-BSI	1	106	8	MLST8/1181/1750	1	R	S	R	S	S	0	0	0	0	1	1	1	0	0	0	0	1	1	0	1	1	1	0	1	0	0	0	1	0	0	0	0	1	0	1	0	1	0	1	1
WUSa_PWID_W028	W028	PRJNA694991	SAMN17592442	IDU-BSI	0	19	672	MLST672	0	S	S	S	S	S	0	0	0	0	0	0	0	0	0	0	0	0	0	0	0	0	0	0	0	0	0	0	1	0	0	0	0	1	0	1	0	1	0	0	1
WUSa_PWID_W029	W029	PRJNA694991	SAMN17592443	IDU-BSI	1	107	8	MLST8/1181/1750	1	R	S	R	S	S	0	0	0	0	1	1	1	0	0	0	0	1	1	0	1	1	1	0	1	0	0	0	1	0	0	0	0	1	0	1	0	1	0	1	1
WUSa_PWID_W030	W030	PRJNA694991	SAMN17592444	IDU-BSI	1	108	5	MLST5/840	1	R	R	R	S	S	0	1	1	0	0	0	0	1	0	0	0	1	0	0	0	0	1	1	1	0	0	0	1	0	0	0	1	1	0	1	0	1	0	0	1
WUSa_PWID_W031	W031	PRJNA694991	SAMN17592445	IDU-BSI	1	17	8	MLST8/1181/1750	1	R	S	R	S	S	0	0	0	0	1	1	1	0	0	0	0	1	1	0	1	1	1	0	1	0	0	0	1	0	0	0	0	1	0	1	0	1	0	1	1
WUSa_PWID_W032	W032	PRJNA694991	SAMN17592446	IDU-BSI	1	18	1181	MLST8/1181/1750	0	S	S	S	S	S	0	0	0	0	1	0	0	0	0	0	0	1	1	0	1	1	0	0	0	0	0	0	1	1	0	0	0	1	0	1	0	1	0	1	1
WUSa_PWID_W033	W033	PRJNA694991	SAMN17592447	IDU-BSI	1	109	97	MLST97	0	S	S	S	S	S	0	0	0	0	0	0	0	0	0	0	0	1	0	0	0	0	0	0	0	0	0	0	1	0	0	0	0	0	0	1	0	1	0	0	1
WUSa_PWID_W034	W034	PRJNA694991	SAMN17592448	IDU-BSI	0	17	8	MLST8/1181	1	R	S	R	S	S	0	0	0	0	1	1	1	0	0	0	0	1	1	0	1	1	1	0	1	0	0	0	1	0	0	0	0	1	0	1	0	1	0	1	1
WUSa_PWID_W035	W035	PRJNA694991	SAMN17592449	IDU-BSI	0	17	8	MLST8/1181	1	R	S	R	S	S	0	0	0	0	1	1	1	0	0	0	0	1	1	0	1	1	1	0	1	0	0	0	1	0	0	0	0	1	0	1	0	1	0	1	1
WUSa_PWID_W036	W036	PRJNA694991	SAMN17592450	IDU-BSI	1	110	8	MLST8/1181/1750	0	S	S	R	S	S	0	0	0	0	1	1	1	0	0	0	0	1	1	0	1	1	0	0	0	0	0	0	1	0	0	0	0	1	0	1	0	1	0	0	1
WUSa_PWID_W037	W037	PRJNA694991	SAMN17592451	IDU-BSI	0	16	8	MLST8/1181	1	R	S	R	S	S	0	0	0	0	1	1	1	0	0	0	0	1	1	0	1	1	1	0	1	0	0	0	1	0	0	0	0	1	0	1	0	1	0	1	1
WUSa_PWID_W038	W038	PRJNA694991	SAMN17592452	IDU-BSI	0	15	15	MLST15/582	0	S	S	S	S	S	0	0	0	0	0	0	0	0	0	0	0	1	1	0	1	1	0	0	0	0	0	0	1	0	0	0	0	1	0	1	0	1	0	0	1
WUSa_PWID_W039	W039	PRJNA694991	SAMN17592453	IDU-BSI	1	111	8	MLST8/1181/1750	1	R	S	R	S	S	0	0	0	0	1	1	1	0	0	0	0	1	1	0	1	1	1	0	1	0	0	0	1	0	0	0	0	1	0	1	0	1	0	1	1
WUSa_PWID_W040	W040	PRJNA694991	SAMN17592454	IDU-BSI	1	112	8	MLST8/1181/1750	1	R	S	R	S	S	0	0	0	0	1	1	1	0	0	0	0	1	1	0	1	1	1	0	1	0	0	0	1	0	0	0	0	1	0	1	0	1	0	1	1
WUSa_PWID_W041	W041	PRJNA694991	SAMN17592455	IDU-BSI	1	113	8	MLST8/1181/1750	1	R	S	R	S	S	0	0	0	0	1	1	1	0	0	0	0	1	1	0	1	1	1	0	1	0	0	0	1	0	0	0	0	1	0	1	0	1	0	1	1
WUSa_PWID_W042	W042	PRJNA694991	SAMN17592456	IDU-BSI	1	114	97	MLST97	0	S	S	S	S	S	0	0	0	0	0	0	0	0	0	0	0	1	1	0	1	1	0	0	0	0	0	0	1	0	0	0	0	0	0	1	0	1	0	0	1
WUSa_PWID_W043	W043	PRJNA694991	SAMN17592457	IDU-BSI	1	5	8	MLST8/1181/1750	1	R	S	R	S	S	0	0	0	0	1	1	1	0	0	0	0	1	1	0	1	1	1	0	1	0	0	0	1	0	0	0	0	1	0	1	0	1	0	1	1
WUSa_PWID_W044	W044	PRJNA694991	SAMN17592458	IDU-BSI	0	5	8	MLST8/1181	1	R	S	R	S	S	0	0	0	0	1	1	1	0	0	0	0	1	1	0	1	1	1	0	1	0	0	0	1	0	0	0	0	1	0	1	0	1	0	1	1
WUSa_PWID_W045	W045	PRJNA694991	SAMN17592459	IDU-BSI	0	5	8	MLST8/1181	1	R	S	R	S	S	0	0	0	0	1	1	1	0	0	0	0	1	1	0	1	1	1	0	1	0	0	0	1	0	0	0	0	1	0	1	0	1	0	1	1
WUSa_PWID_W046	W046	PRJNA694991	SAMN17592460	IDU-BSI	1	14	8	MLST8/1181/1750	1	R	S	R	S	S	0	0	0	0	1	1	1	0	0	0	0	1	1	0	1	1	1	0	1	0	0	0	1	0	0	0	0	1	0	1	0	1	0	1	1
WUSa_PWID_W047	W047	PRJNA694991	SAMN17592461	IDU-BSI	0	14	8	MLST8/1181	1	R	S	R	S	S	0	0	0	0	1	1	1	0	0	0	0	1	1	0	1	1	1	0	1	0	0	0	1	0	0	0	0	1	0	1	0	1	0	1	1
WUSa_PWID_W048	W048	PRJNA694991	SAMN17592462	IDU-BSI	1	10	8	MLST8/1181/1750	1	R	S	R	S	S	0	0	0	0	1	1	1	0	0	0	0	1	1	0	1	1	1	0	1	0	1	0	1	0	0	0	0	1	0	1	0	1	0	1	1
WUSa_PWID_W049	W049	PRJNA694991	SAMN17592463	IDU-BSI	1	13	87	MLST59/87	0	S	S	R	S	S	0	0	0	0	1	1	1	0	0	0	0	0	1	0	1	1	0	0	0	0	0	0	1	0	0	0	0	0	0	1	0	1	0	1	1
WUSa_PWID_W050	W050	PRJNA694991	SAMN17592464	IDU-BSI	1	116	188	MLST188	0	S	S	S	S	S	0	0	0	0	0	0	0	0	0	0	0	1	0	0	0	0	0	0	0	0	0	0	1	0	0	0	0	0	0	1	0	1	0	0	1
WUSa_PWID_W051	W051	PRJNA694991	SAMN17592465	IDU-BSI	1	117	8	MLST8/1181/1750	1	R	R	R	S	S	0	0	0	0	1	1	1	0	0	1	0	1	1	0	1	1	1	0	1	0	0	0	1	0	0	0	0	1	0	1	0	1	0	1	1
WUSa_PWID_W052	W052	PRJNA694991	SAMN17592466	IDU-BSI	1	118	8	MLST8/1181/1750	1						0	0	0	0	1	1	1	0	0	0	0	1	1	0	1	1	1	0	1	0	0	0	1	0	0	0	0	1	0	1	0	1	0	1	1
WUSa_PWID_W053	W053	PRJNA694991	SAMN17592467	IDU-BSI	1	18	8	MLST8/1181/1750	0	R	S	R	S	S	0	0	0	0	1	1	1	0	0	0	0	1	1	0	1	1	1	0	1	0	0	0	1	0	0	0	0	0	0	1	0	1	0	0	1
WUSa_PWID_W054	W054	PRJNA694991	SAMN17592468	IDU-BSI	1	119	1750	MLST8/1181/1750	1	R	R	R	S	S	0	0	0	0	1	1	1	0	0	1	0	1	1	0	1	1	1	0	1	0	0	0	1	0	0	0	0	1	0	1	0	1	0	1	1
WUSa_PWID_W055	W055	PRJNA694991	SAMN17592469	IDU-BSI	1	120	5	MLST5/840	1	R	R	R	S	S	0	1	0	0	0	0	0	0	0	1	0	1	1	0	1	1	1	1	1	0	0	0	1	0	0	0	1	1	0	1	0	1	0	0	1
WUSa_PWID_W056	W056	PRJNA694991	SAMN17592470	IDU-BSI	1	121	59	MLST59/87	0	S	S	S	S	S	0	0	0	0	0	0	0	0	0	0	0	0	0	0	0	0	0	0	0	0	0	0	1	0	0	0	0	0	0	1	0	1	0	0	1
WUSa_PWID_W057	W057	PRJNA694991	SAMN17592471	IDU-BSI	1	122	8	MLST8/1181/1750	1	R	S	R	S	S	0	0	0	0	1	1	1	0	0	0	0	1	1	0	1	1	1	0	1	0	0	0	1	0	0	0	0	1	0	1	0	1	0	1	1
WUSa_PWID_W058	W058	PRJNA694991	SAMN17592472	IDU-BSI	1	123	8	MLST8/1181/1750	1	R	S	R	S	S	0	0	0	0	1	1	1	0	0	0	0	1	1	0	1	1	1	0	1	0	0	0	1	0	0	0	0	1	0	1	0	1	0	1	1
WUSa_PWID_W059	W059	PRJNA694991	SAMN17592473	IDU-BSI	1	124	5	MLST5/840	0	S	S	S	S	S	0	0	0	0	0	0	0	0	0	0	0	1	0	0	0	0	0	0	0	0	0	0	1	0	0	0	0	1	0	1	0	1	0	0	1
WUSa_PWID_W060	W060	PRJNA694991	SAMN17592474	IDU-BSI	1	125	6	MLST6	0	S	R	R	S	S	0	0	0	0	0	0	0	0	0	1	0	0	1	0	1	1	0	0	0	0	0	0	1	0	0	1	0	0	0	1	0	1	0	0	1
WUSa_PWID_W061	W061	PRJNA694991	SAMN17592475	IDU-BSI	1	126	8	MLST8/1181/1750	1	R	S	R	S	S	0	0	0	0	1	1	1	0	0	0	0	1	1	0	1	1	1	0	1	0	0	0	1	0	0	0	0	1	0	1	0	1	0	1	1
WUSa_PWID_W062	W062	PRJNA694991	SAMN17592476	IDU-BSI	0	13	87	MLST87	0	S	S	R	S	S	0	0	0	0	1	1	1	0	0	0	0	0	1	0	1	1	0	0	0	0	0	0	1	0	0	0	0	0	0	1	0	1	0	1	1
WUSa_PWID_W063	W063	PRJNA694991	SAMN17592477	IDU-BSI	1	127	8	MLST8/1181/1750	1	R	S	R	S	S	0	0	0	0	1	1	1	0	0	0	0	1	1	0	1	1	1	0	1	0	0	0	1	0	0	0	0	1	0	1	0	1	0	1	1
WUSa_PWID_W064	W064	PRJNA694991	SAMN17592478	IDU-BSI	1	12	256	MLST45/256/536	0	S	S	S	S	S	0	0	0	0	0	0	0	0	0	0	0	0	1	0	1	1	0	0	0	0	0	0	1	0	0	0	0	0	0	1	0	1	0	0	1
WUSa_PWID_W065	W065	PRJNA694991	SAMN17592479	IDU-BSI	1	128	5	MLST5/840	0	S	S	S	S	S	0	0	0	0	0	0	0	0	0	0	0	1	1	0	1	1	0	0	0	0	0	0	1	0	0	0	0	1	0	1	0	1	0	0	1
WUSa_PWID_W066	W066	PRJNA694991	SAMN17592480	IDU-BSI	1	11	8	MLST8/1181/1750	1	R	S	R	S	S	0	0	0	0	1	1	1	0	0	0	0	1	1	0	1	1	1	0	1	0	0	0	1	0	0	0	0	1	0	1	0	1	0	1	1
WUSa_PWID_W067	W067	PRJNA694991	SAMN17592481	IDU-BSI	0	11	8	MLST8/1181	1	R	S	R	S	S	0	0	0	0	1	1	1	0	0	0	0	1	1	0	1	1	1	0	1	0	0	0	1	0	0	0	0	1	0	1	0	1	0	1	1
WUSa_PWID_W068	W068	PRJNA694991	SAMN17592482	IDU-BSI	1	129	398	MLST398/4163	0	S	S	R	S	S	1	0	0	1	0	0	0	0	0	0	1	0	1	0	1	1	0	0	0	0	0	0	1	0	0	0	0	0	0	1	0	1	0	0	1
WUSa_PWID_W069	W069	PRJNA694991	SAMN17592483	IDU-BSI	0	12	256	MLST256/536	0	S	S	S	S	S	0	0	0	0	0	0	0	0	0	0	0	0	1	0	1	1	0	0	0	0	0	0	1	0	0	0	0	0	0	1	0	1	0	0	1
WUSa_PWID_W070	W070	PRJNA694991	SAMN17592484	IDU-BSI	1	130	256	MLST45/256/536	0	S	S	S	S	S	0	0	0	0	0	0	0	0	0	0	0	0	1	0	1	1	0	0	0	0	0	0	1	0	0	0	0	0	0	1	0	1	0	0	1
WUSa_PWID_W071	W071	PRJNA694991	SAMN17592485	IDU-BSI	1	131	15	MLST15/582	0	S	S	S	S	S	0	0	0	0	0	0	0	0	0	0	0	1	1	0	1	1	0	0	0	0	0	0	1	0	0	0	0	1	0	1	0	1	0	0	1
WUSa_PWID_W072	W072	PRJNA694991	SAMN17592486	IDU-BSI	1	132	39	MLST30/39	0	S	S	S	S	S	0	0	0	0	0	0	0	0	0	0	0	0	1	0	1	1	0	0	0	0	0	0	1	0	0	0	0	1	0	1	0	1	0	0	1
WUSa_PWID_W073	W073	PRJNA694991	SAMN17592487	IDU-BSI	1	10	188	MLST188	0	S	S	S	S	S	0	0	0	0	0	0	0	0	0	0	0	1	1	0	1	1	0	0	0	0	0	0	1	0	0	0	0	0	0	1	0	1	0	0	1
WUSa_PWID_W074	W074	PRJNA694991	SAMN17592488	IDU-BSI	1	133	8	MLST8/1181/1750	0	S	S	R	S	S	0	0	0	0	1	1	1	0	0	0	0	1	1	0	1	1	0	0	0	0	0	0	1	0	0	0	0	1	0	1	0	1	0	1	1
WUSa_PWID_W075	W075	PRJNA694991	SAMN17592489	IDU-BSI	1	134	8	MLST8/1181/1750	1	R	S	R	S	S	0	0	0	0	1	1	1	0	0	0	0	1	1	0	1	1	1	0	1	0	0	0	1	0	0	0	0	1	0	1	0	1	0	1	1
WUSa_PWID_W076	W076	PRJNA694991	SAMN17592490	IDU-BSI	1	135	582	MLST15/582	0	S	S	S	S	S	0	0	0	0	0	0	0	0	0	0	0	1	1	0	1	1	0	0	0	0	0	0	1	0	0	0	0	1	0	1	0	1	0	0	1
WUSa_PWID_W077	W077	PRJNA694991	SAMN17592491	IDU-BSI	1	136	8	MLST8/1181/1750	1	R	S	R	S	S	0	0	0	0	1	1	1	0	0	0	0	1	1	0	1	1	1	0	1	0	0	0	1	0	0	0	0	1	0	1	0	1	0	1	1
WUSa_PWID_W078	W078	PRJNA694991	SAMN17592492	IDU-BSI	1	137	8	MLST8/1181/1750	1	R	R	R	S	S	0	0	0	0	0	0	0	0	0	0	0	1	1	0	1	1	1	0	1	0	0	0	1	0	0	0	0	1	0	1	0	1	0	0	1
WUSa_PWID_W079	W079	PRJNA694991	SAMN17592493	IDU-BSI	1	138	8	MLST8/1181/1750	1	R	S	R	S	S	0	1	0	0	1	1	1	0	0	0	0	1	1	0	1	1	1	0	1	0	0	0	1	1	0	0	0	1	0	1	1	1	1	1	1
WUSa_PWID_W080	W080	PRJNA694991	SAMN17592494	IDU-BSI	1	9	15	MLST15/582	0	S	S	S	S	S	0	0	0	0	0	0	0	0	0	0	0	1	1	0	1	1	0	0	0	0	0	0	1	0	0	0	0	1	0	1	0	1	0	0	1
WUSa_PWID_W081	W081	PRJNA694991	SAMN17592495	IDU-BSI	0	9	15	MLST15/582	0	S	S	S	S	S	0	0	0	0	0	0	0	0	0	0	0	1	1	0	1	1	0	0	0	0	0	0	1	0	0	0	0	1	0	1	0	1	0	0	1
WUSa_PWID_W082	W082	PRJNA694991	SAMN17592496	IDU-BSI	1	139	15	MLST15/582	0	S	S	S	S	S	0	0	0	0	0	0	0	0	0	0	0	1	1	0	1	1	0	0	0	0	0	0	1	0	0	0	0	1	0	1	0	1	0	0	1
WUSa_PWID_W083	W083	PRJNA694991	SAMN17592497	IDU-BSI	1	140	8	MLST8/1181/1750	1	R	S	R	S	S	0	0	0	0	1	1	1	0	0	0	0	1	1	0	1	1	1	0	1	0	0	0	1	0	0	0	0	1	0	1	0	1	0	1	1
WUSa_PWID_W084	W084	PRJNA694991	SAMN17592498	IDU-BSI	1	141	5	MLST5/840	0	S	S	S	S	S	0	0	0	0	0	0	0	0	0	0	0	1	1	0	1	1	0	0	0	0	0	0	1	0	0	0	0	1	0	1	0	1	0	0	1
WUSa_PWID_W085	W085	PRJNA694991	SAMN17592499	IDU-BSI	1	10	59	MLST59/87	0	S	R	R	S	S	0	0	1	0	0	0	0	1	0	0	0	0	1	0	1	1	0	0	0	0	0	0	1	0	0	0	0	0	0	1	0	1	0	0	1
WUSa_PWID_W086	W086	PRJNA694991	SAMN17592500	IDU-BSI	0	10	59	MLST59	0	S	R	R	S	S	0	0	1	0	0	0	0	1	0	0	0	0	1	0	1	1	0	0	0	0	0	0	1	0	0	0	0	0	0	1	0	1	0	0	1
WUSa_PWID_W087	W087	PRJNA694991	SAMN17592501	IDU-BSI	1	142	8	MLST8/1181/1750	1	R	S	R	S	S	0	0	0	0	1	1	1	0	0	0	0	1	1	0	1	1	1	0	1	0	0	0	1	0	0	0	0	1	0	1	0	1	0	1	1
WUSa_PWID_W088	W088	PRJNA694991	SAMN17592502	IDU-BSI	1	143	8	MLST8/1181/1750	0	S	S	R	S	S	0	0	0	0	1	1	1	0	0	0	0	1	1	0	1	1	0	0	0	0	0	0	1	0	0	0	0	1	0	1	0	1	0	0	1
WUSa_PWID_W089	W089	PRJNA694991	SAMN17592503	IDU-BSI	1	144	8	MLST8/1181/1750	1	R	S	R	S	S	0	0	0	0	0	1	1	0	0	0	0	1	1	0	1	1	1	0	1	0	0	0	1	0	0	0	0	1	0	1	0	1	0	0	1
WUSa_PWID_W090	W090	PRJNA694991	SAMN17592504	IDU-BSI	1	145	72	MLST72	0	S	S	S	S	S	0	0	0	0	0	0	0	0	0	0	0	1	1	0	1	1	0	0	0	0	0	0	1	0	0	0	0	1	0	1	0	1	0	0	1
WUSa_PWID_W091	W091	PRJNA694991	SAMN17592505	IDU-BSI	1	146	5	MLST5/840	0	S	S	S	S	S	0	0	0	0	0	0	0	0	0	0	0	1	0	0	0	0	0	0	0	0	0	0	1	0	0	0	0	1	0	1	0	1	0	0	1
WUSa_PWID_W092	W092	PRJNA694991	SAMN17592506	IDU-BSI	0	4	5	MLST5	0						0	0	0	0	0	0	0	0	0	0	0	1	0	0	0	0	0	0	0	0	0	0	1	0	0	0	0	1	0	1	0	1	0	0	1
WUSa_PWID_W093	W093	PRJNA694991	SAMN17592507	IDU-BSI	1	147	15	MLST15/582	0	S	S	R	S	S	0	0	0	0	1	1	1	0	0	0	0	1	1	0	1	1	0	0	0	0	0	0	1	0	0	0	0	1	0	1	0	1	0	1	1
WUSa_PWID_W094	W094	PRJNA694991	SAMN17592508	IDU-BSI	1	148	8	MLST8/1181/1750	1						0	0	0	0	1	1	1	0	0	0	0	1	1	0	1	1	1	0	1	0	0	0	1	0	0	0	0	1	0	1	0	1	0	1	1
WUSa_PWID_W095	W095	PRJNA694991	SAMN17592509	IDU-BSI	1	149	672	MLST672	0	S	S	S	S	S	0	0	0	0	0	0	0	0	0	0	0	0	0	0	0	0	0	0	0	0	0	0	1	0	0	0	0	1	0	1	0	1	0	0	1
WUSa_PWID_W096	W096	PRJNA694991	SAMN17592510	IDU-BSI	1	150	398	MLST398/4163	0	S	R	R	S	S	1	0	0	1	0	0	0	0	0	0	1	0	1	0	1	1	0	0	0	0	0	0	1	0	0	0	0	0	0	1	0	1	0	0	1
WUSa_PWID_W097	W097	PRJNA694991	SAMN17592511	IDU-BSI	1	151	8	MLST8/1181/1750	0	S	S	S	S	S	0	0	0	0	0	0	0	0	0	0	0	1	0	0	0	0	0	0	0	0	0	0	1	0	0	0	0	1	0	1	0	1	0	0	1
WUSa_PWID_W098	W098	PRJNA694991	SAMN17592512	IDU-BSI	1	152	398	MLST398/4163	0	S	R	R	S	S	1	0	0	1	0	0	0	0	0	0	1	0	1	0	1	1	0	0	0	0	0	0	1	0	0	0	0	0	0	1	0	1	0	0	1
WUSa_PWID_W099	W099	PRJNA694991	SAMN17592513	IDU-BSI	1	153	5	MLST5/840	0						0	0	0	0	0	0	0	0	0	0	0	1	0	0	0	0	0	0	0	0	0	0	1	0	0	0	0	1	0	1	0	1	0	0	1
WUSa_PWID_W100	W100	PRJNA694991	SAMN17592514	IDU-BSI	0	3	15	MLST15/582	0	S	S	S	S	S	0	0	0	0	0	0	0	0	0	0	0	1	1	0	1	1	0	0	0	0	0	0	1	0	0	0	0	1	0	1	0	1	0	0	1
WUSa_PWID_W101	W101	PRJNA694991	SAMN17592515	IDU-BSI	1	154	72	MLST72	0						0	0	0	0	0	0	0	0	0	0	0	1	1	0	1	1	0	0	0	0	0	0	1	0	0	0	0	1	0	1	0	1	0	0	1
WUSa_PWID_W102	W102	PRJNA694991	SAMN17592516	IDU-BSI	0	15	15	MLST15/582	0	S	S	S	S	S	0	0	0	0	0	0	0	0	0	0	0	1	1	0	1	1	0	0	0	0	0	0	1	0	0	0	0	1	0	1	0	1	0	0	1
WUSa_PWID_W103	W103	PRJNA694991	SAMN17592517	IDU-BSI	1	155	398	MLST398/4163	0	S	R	R	S	S	1	0	0	1	0	0	0	0	0	0	1	0	1	0	1	1	0	0	0	0	0	0	1	0	0	0	0	0	0	1	0	1	0	0	1
WUSa_PWID_W104	W104	PRJNA694991	SAMN17592518	IDU-BSI	1	156	15	MLST15/582	0	S	S	S	S	S	0	0	0	0	0	0	0	0	0	0	0	1	1	0	1	1	0	0	0	0	0	0	1	0	0	0	0	1	0	1	0	1	0	0	1
WUSa_PWID_W105	W105	PRJNA694991	SAMN17592519	IDU-BSI	0	3	15	MLST15/582	0						0	0	0	0	0	0	0	0	0	0	0	1	1	0	1	1	0	0	0	0	0	0	1	0	0	0	0	1	0	1	0	1	0	0	1
WUSa_PWID_W106	W106	PRJNA694991	SAMN17592520	IDU-BSI	1	157	5	MLST5/840	0						0	0	0	0	0	0	0	0	0	0	0	1	0	0	0	0	0	0	0	0	0	0	1	0	0	1	0	1	0	1	0	1	0	0	1
WUSa_PWID_W107	W107	PRJNA694991	SAMN17592521	IDU-BSI	1	158	8	MLST8/1181/1750	1	R	S	R	S	S	0	0	0	0	1	1	1	0	0	0	0	1	1	0	1	1	1	0	1	0	0	0	1	0	0	0	0	1	0	1	0	1	0	1	1
WUSa_PWID_W108	W108	PRJNA694991	SAMN17592522	IDU-BSI	1	159	97	MLST97	0						0	0	0	0	0	0	0	0	0	0	0	1	1	0	1	1	0	0	0	0	0	0	1	0	0	0	0	0	0	1	0	1	0	0	1
WUSa_PWID_W109	W109	PRJNA694991	SAMN17592523	IDU-BSI	1	160	582	MLST15/582	0	S	S	S	S	S	0	0	0	0	0	0	0	0	0	0	0	1	1	0	1	1	0	0	0	0	0	0	1	0	0	0	0	1	0	1	0	1	0	0	1
WUSa_PWID_W110	W110	PRJNA694991	SAMN17592524	IDU-BSI	0	15	15	MLST15/582	0	S	S	S	S	S	0	0	0	0	0	0	0	0	0	0	0	1	1	0	1	1	0	0	0	0	0	0	1	0	0	0	0	1	0	1	0	1	0	0	1
WUSa_PWID_W111	W111	PRJNA694991	SAMN17592525	IDU-BSI	1	161	8	MLST8/1181/1750	1						0	0	0	0	1	1	1	0	0	0	0	1	1	0	1	1	1	0	1	0	0	0	1	0	0	0	0	1	0	1	0	1	0	1	1
WUSa_PWID_W112	W112	PRJNA694991	SAMN17592526	IDU-BSI	1	162	8	MLST8/1181/1750	0	S	S	R	S	S	0	0	0	0	1	1	1	0	0	0	0	1	1	0	1	1	0	0	0	0	0	0	1	0	0	0	0	1	0	1	0	1	0	0	1
WUSa_PWID_W113	W113	PRJNA694991	SAMN17592527	IDU-BSI	1	163	8	MLST8/1181/1750	1	R	S	R	S	S	0	0	0	0	0	1	1	0	0	0	0	1	1	0	1	1	1	0	1	0	0	0	1	0	0	0	0	1	0	1	0	1	0	0	1
WUSa_PWID_W114	W114	PRJNA694991	SAMN17592528	IDU-BSI	1	25	5	MLST5/840	0	S	S	S	S	S	0	0	0	0	0	0	0	0	0	0	0	1	1	0	1	1	0	0	0	0	0	0	1	0	0	0	0	1	0	1	0	1	0	0	1
WUSa_PWID_W115	W115	PRJNA694991	SAMN17592529	IDU-BSI	1	164	97	MLST97	0	S	S	S	S	S	0	0	0	0	0	0	0	0	0	0	0	1	0	0	0	0	0	0	0	0	0	0	1	0	0	0	0	0	0	1	0	1	0	0	1
WUSa_PWID_W116	W116	PRJNA694991	SAMN17592530	IDU-BSI	1	165	8	MLST8/1181/1750	1	R	S	R	S	S	0	0	0	0	1	1	1	0	0	0	0	1	1	0	1	1	1	0	1	0	0	0	1	0	0	0	0	1	0	1	0	1	0	1	1
WUSa_PWID_W117	W117	PRJNA694991	SAMN17592531	IDU-BSI	1	166	8	MLST8/1181/1750	1						0	0	0	0	1	1	1	0	0	0	0	1	1	0	1	1	1	0	1	0	0	0	1	0	0	0	0	1	0	1	0	1	0	1	1
WUSa_PWID_W118	W118	PRJNA694991	SAMN17592532	IDU-BSI	1	167	398	MLST398/4163	0	S	R	R	S	S	1	0	0	1	0	0	0	0	0	0	1	0	1	0	1	1	0	0	0	0	0	0	1	0	0	0	0	0	0	1	0	1	0	0	1
WUSa_PWID_W119	W119	PRJNA694991	SAMN17592533	IDU-BSI	1	168	8	MLST8/1181/1750	1	R	S	R	S	S	0	0	0	0	1	1	1	0	0	0	0	1	1	0	1	1	1	0	1	0	0	0	1	0	0	0	0	1	0	1	0	1	0	1	1
WUSa_PWID_W120	W120	PRJNA694991	SAMN17592534	IDU-BSI	1	169	188	MLST188	0	S	S	S	S	S	0	0	0	0	0	0	0	0	0	0	0	1	1	0	1	1	0	0	0	0	0	0	1	0	0	0	0	0	0	1	0	1	0	0	1
WUSa_PWID_W121	W121	PRJNA694991	SAMN17592535	IDU-BSI	1	170	30	MLST30/39	0						0	0	0	0	0	0	0	0	0	0	0	0	1	1	1	0	0	0	0	0	0	0	1	0	0	0	0	1	0	0	0	1	0	0	1
WUSa_PWID_W122	W122	PRJNA694991	SAMN17592536	IDU-BSI	1	171	8	MLST8/1181/1750	0	S	S	S	S	S	0	0	0	0	0	0	0	0	0	0	0	1	0	0	0	0	0	0	0	0	0	1	1	0	0	0	0	1	0	1	0	1	0	0	1
WUSa_PWID_W123	W123	PRJNA694991	SAMN17592537	IDU-BSI	1	8	8	MLST8/1181/1750	1	R	S	R	S	S	0	0	0	0	0	1	1	0	0	0	0	1	1	0	1	1	1	0	1	0	0	0	1	0	0	0	0	1	0	1	0	1	0	0	1
WUSa_PWID_W124	W124	PRJNA694991	SAMN17592538	IDU-BSI	0	8	8	MLST8/1181	1	R	S	R	S	S	0	0	0	0	0	1	1	0	0	0	0	1	1	0	1	1	1	0	1	0	0	0	1	0	0	0	0	1	0	1	0	1	0	0	1
WUSa_PWID_W125	W125	PRJNA694991	SAMN17592539	IDU-BSI	1	7	5	MLST5/840	0	S	S	R	S	S	0	0	0	0	1	1	1	0	0	0	0	1	1	0	1	1	0	0	0	0	0	0	1	0	0	0	0	1	0	1	0	1	0	1	1
WUSa_PWID_W126	W126	PRJNA694991	SAMN17592540	IDU-BSI	1	172	8	MLST8/1181/1750	1	R	S	R	S	S	0	0	0	0	1	1	1	0	0	0	0	1	1	0	1	1	1	0	1	0	0	0	1	0	0	0	0	1	0	1	0	1	0	1	1
WUSa_PWID_W127	W127	PRJNA694991	SAMN17592541	IDU-BSI	1	173	1	MLST1	0	S	S	S	S	S	0	0	0	0	1	0	0	0	0	0	0	0	1	0	1	1	0	0	0	0	0	0	1	1	0	0	0	0	0	1	0	1	1	1	1
WUSa_PWID_W128	W128	PRJNA694991	SAMN17592542	IDU-BSI	0	7	5	MLST5	0	S	S	R	S	S	0	0	0	0	1	1	1	0	0	0	0	1	1	0	1	1	0	0	0	0	0	0	1	0	0	0	0	1	0	1	0	1	0	1	1
WUSa_PWID_W129	W129	PRJNA694991	SAMN17592543	IDU-BSI	1	174	8	MLST8/1181/1750	0	S	S	R	S	S	0	0	0	0	1	1	1	0	0	0	0	1	1	0	1	1	0	0	0	0	0	0	1	0	0	0	0	1	0	1	0	1	0	1	1
WUSa_PWID_W130	W130	PRJNA694991	SAMN17592544	IDU-BSI	1	175	8	MLST8/1181/1750	1	R	R	R	S	S	0	0	0	0	1	1	1	0	0	1	0	1	1	0	1	1	1	0	1	0	0	0	1	0	0	0	0	1	0	1	0	1	0	1	1
WUSa_PWID_W131	W131	PRJNA694991	SAMN17592545	IDU-BSI	1	26	97	MLST97	0	S	S	S	S	S	0	0	0	0	0	0	0	0	0	0	0	1	1	0	1	1	0	0	0	0	0	0	1	0	0	0	0	0	0	1	0	1	0	0	1
WUSa_PWID_W132	W132	PRJNA694991	SAMN17592546	IDU-BSI	0	26	97	MLST97	0	S	S	S	S	S	0	0	0	0	0	0	0	0	0	0	0	1	1	0	1	1	0	0	0	0	0	0	1	0	0	0	0	0	0	1	0	1	0	0	1
WUSa_PWID_W133	W133	PRJNA694991	SAMN17592547	IDU-BSI	1	176	536	MLST45/256/536	0	S	S	S	S	S	0	0	0	0	0	0	0	0	0	0	0	0	1	0	1	1	0	0	0	0	0	0	1	0	0	0	0	0	0	1	0	1	0	0	1
WUSa_PWID_W134	W134	PRJNA694991	SAMN17592548	IDU-BSI	1	177	59	MLST59/87	1						0	0	0	0	0	0	0	0	0	0	0	0	1	0	1	1	1	0	1	0	0	0	1	0	0	0	0	0	0	1	0	1	0	0	1
WUSa_PWID_W135	W135	PRJNA694991	SAMN17592549	IDU-BSI	1	178	8	MLST8/1181/1750	1						0	1	0	0	0	1	1	0	0	1	0	1	1	0	1	1	1	0	1	0	0	0	1	0	0	0	1	1	0	1	0	1	1	0	1
WUSa_PWID_W136	W136	PRJNA694991	SAMN17592550	IDU-BSI	1	179	8	MLST8/1181/1750	1	R	S	S	S	S	0	0	0	0	0	0	0	0	0	0	0	1	1	0	1	1	1	0	1	0	0	0	1	0	0	0	0	1	0	1	0	1	0	0	1
WUSa_PWID_W137	W137	PRJNA694991	SAMN17592551	IDU-BSI	1	6	5	MLST5/840	1	R	S	R	S	S	0	0	1	0	0	0	0	1	0	0	0	1	1	0	0	1	1	1	1	0	0	0	1	0	0	0	0	1	0	1	0	1	1	0	1
WUSa_PWID_W138	W138	PRJNA694991	SAMN17592552	IDU-BSI	1	180	8	MLST8/1181/1750	1	R	R	R	S	S	0	0	0	0	0	1	1	0	0	0	0	1	1	0	1	1	1	0	1	0	0	0	1	0	0	0	0	1	0	1	0	1	0	0	1
WUSa_PWID_W149	W149	PRJNA694991	SAMN17592553	IDU-BSI	1	181	582	MLST15/582	0	S	S	R	S	S	0	0	0	0	1	0	1	0	0	0	0	1	1	0	1	1	0	0	0	0	0	0	1	1	0	0	0	1	0	1	0	1	0	1	1
WUSa_PWID_W155	W155	PRJNA694991	SAMN17592554	IDU-BSI	1	5	188	MLST188	1	R	S	R	S	S	0	0	0	0	0	0	0	0	0	0	0	1	1	0	1	1	0	0	0	0	0	0	1	0	0	0	0	0	0	1	0	1	0	0	1
WUSa_PWID_W156	W156	PRJNA694991	SAMN17592555	IDU-BSI	0	5	8	MLST8/1181	1	R	S	R	S	S	0	0	0	0	1	1	1	0	0	0	0	1	1	0	1	1	1	0	1	0	0	0	1	0	0	0	0	1	0	1	0	1	0	1	1
WUSa_PWID_W157	W157	PRJNA694991	SAMN17592556	IDU-BSI	0	5	8	MLST8/1181	1	R	S	R	S	S	0	0	0	0	1	1	1	0	0	0	0	1	1	0	1	1	1	0	1	0	0	0	1	0	0	0	0	1	0	1	0	1	0	1	1
WUSa_PWID_W158	W158	PRJNA694991	SAMN17592557	IDU-BSI	1	15	15	MLST15/582	0	S	S	S	S	S	0	0	0	0	0	0	0	0	0	0	0	1	1	0	1	1	0	0	0	0	0	0	1	0	0	0	0	1	0	1	0	1	0	0	1
WUSa_PWID_W159	W159	PRJNA694991	SAMN17592558	IDU-BSI	0	15	15	MLST15/582	0	S	S	S	S	S	0	0	0	0	0	0	0	0	0	0	0	1	1	0	1	1	0	0	0	0	0	0	1	0	0	0	0	1	0	1	0	1	0	0	1
WUSa_PWID_W160	W160	PRJNA694991	SAMN17592559	IDU-BSI	1	6	8	MLST8/1181/1750	1	R	S	R	S	S	0	0	0	0	0	1	1	0	0	0	0	1	1	0	1	1	1	0	1	0	0	0	1	0	0	0	0	1	0	1	0	1	0	0	1
WUSa_PWID_W161	W161	PRJNA694991	SAMN17592560	IDU-BSI	1	4	5	MLST5/840	0						0	0	0	0	0	0	0	0	0	0	0	1	0	0	0	0	0	0	0	0	0	0	1	0	0	0	0	1	0	1	0	1	0	0	1
WUSa_PWID_W162	W162	PRJNA694991	SAMN17592561	IDU-BSI	1	3	15	MLST15/582	0						0	0	0	0	0	0	0	0	0	0	0	1	1	0	1	1	0	0	0	0	0	0	1	0	0	0	0	1	0	1	0	1	0	0	1
WUSa_PWID_W163	W163	PRJNA694991	SAMN17592562	IDU-BSI	0	3	15	MLST15/582	0						0	0	0	0	0	0	0	0	0	0	0	1	1	0	1	1	0	0	0	0	0	0	1	0	0	0	0	1	0	1	0	1	0	0	1
WUSa_PWID_W164	W164	PRJNA694991	SAMN17592563	IDU-BSI	0	3	15	MLST15/582	0	S	S	S	S	S	0	0	0	0	0	0	0	0	0	0	0	1	1	0	1	1	0	0	0	0	0	0	1	0	0	0	0	1	0	1	0	1	0	0	1
WUSa_PWID_W165	W165	PRJNA694991	SAMN17592564	IDU-BSI	0	15	15	MLST15/582	0	S	S	S	S	S	0	0	0	0	0	0	0	0	0	0	0	1	1	0	1	1	0	0	0	0	0	0	1	0	0	0	0	1	0	1	0	1	0	0	1
WUSa_PWID_W166	W166	PRJNA694991	SAMN17592565	IDU-BSI	0	15	15	MLST15/582	0	S	S	S	S	S	0	0	0	0	0	0	0	0	0	0	0	1	1	0	1	1	0	0	0	0	0	0	1	0	0	0	0	1	0	1	0	1	0	0	1
WUSa_PWID_W167	W167	PRJNA694991	SAMN17592566	IDU-BSI	0	15	15	MLST15/582	0	S	S	S	S	S	0	0	0	0	0	0	0	0	0	0	0	1	1	0	1	1	0	0	0	0	0	0	1	0	0	0	0	1	0	1	0	1	0	0	1
WUSa_PWID_W168	W168	PRJNA694991	SAMN17592567	IDU-BSI	1	2	840	MLST5/840	1	R	S	I	S	S	0	0	0	0	1	1	1	0	0	0	0	1	1	0	1	1	1	0	1	0	0	0	1	0	0	0	0	1	0	1	0	1	0	0	1
WUSa_PWID_W169	W169	PRJNA694991	SAMN17592568	IDU-BSI	0	2	840	MLST840	1	R	S	I	S	S	0	0	0	0	1	1	1	0	0	0	0	1	1	0	1	1	1	0	1	0	0	0	1	0	0	0	0	1	0	1	0	1	0	0	1
WUSa_PWID_W170	W170	PRJNA694991	SAMN17592569	IDU-BSI	0	2	840	MLST840	1	R	S	I	S	S	0	0	0	0	1	1	1	0	0	0	0	1	1	0	1	1	1	0	1	0	0	0	1	0	0	0	0	1	0	1	0	1	0	0	1
WUSa_PWID_W171	W171	PRJNA694991	SAMN17592570	IDU-BSI	1	182	87	MLST59/87	1	R	S	R	S	S	0	0	0	0	1	1	1	0	0	0	0	0	1	0	1	1	1	0	1	0	0	0	1	0	0	0	0	0	0	1	0	1	0	1	1
WUSa_PWID_W172	W172	PRJNA694991	SAMN17592571	IDU-BSI	1	27	45	MLST45/256/536	0						0	0	0	0	0	0	0	0	0	0	0	0	1	0	1	1	0	0	0	0	0	0	1	0	0	0	0	0	0	1	0	1	0	0	1
WUSa_PWID_W173	W173	PRJNA694991	SAMN17592572	IDU-BSI	0	27	45	MLST45	0						0	0	0	0	0	0	0	0	0	0	0	0	1	0	1	1	0	0	0	0	0	0	1	0	0	0	0	0	0	1	0	1	0	0	1
WUSa_PWID_W174	W174	PRJNA694991	SAMN17592573	IDU-BSI	1	183	8	MLST8/1181/1750	0						0	0	0	0	1	1	1	0	0	0	0	1	1	0	1	1	0	0	0	0	0	0	1	0	0	0	0	1	0	1	0	1	0	1	1
WUSa_PWID_W175	W175	PRJNA694991	SAMN17592574	IDU-BSI	1	28	8	MLST8/1181/1750	1	R	S	R	S	S	0	0	0	0	1	1	1	0	0	0	0	1	1	0	1	1	1	0	1	0	0	0	1	0	0	0	0	1	0	1	0	1	0	0	1
WUSa_PWID_W176	W176	PRJNA694991	SAMN17592575	IDU-BSI	1	1	1181	MLST8/1181/1750	0	S	S	S	S	S	0	0	0	0	1	0	0	0	0	0	0	1	1	0	1	1	0	0	0	0	0	0	1	1	0	0	0	1	0	1	0	1	0	1	1
WUSa_PWID_W177	W177	PRJNA694991	SAMN17592576	IDU-BSI	0	28	8	MLST8/1181	1	R	S	R	S	S	0	0	0	0	1	1	1	0	0	0	0	1	1	0	1	1	1	0	1	0	0	0	1	0	0	0	0	1	0	1	0	1	0	0	1
WUSa_PWID_W178	W178	PRJNA694991	SAMN17592577	IDU-BSI	0	28	8	MLST8/1181	1	R	S	R	S	S	0	0	0	0	1	1	1	0	0	0	0	1	1	0	1	1	1	0	1	0	0	0	1	0	0	0	0	1	0	1	0	1	0	0	1
WUSa_PWID_W179	W179	PRJNA694991	SAMN17592578	IDU-BSI	0	1	1181	MLST8/1181	0	S	S	S	S	S	0	0	0	0	1	0	0	0	0	0	0	1	1	0	1	1	0	0	0	0	0	0	1	1	0	0	0	1	0	1	0	1	0	1	1
WUSa_PWID_W180	W180	PRJNA694991	SAMN17592579	IDU-BSI	0	2	840	MLST840	1	R	S	I	S	S	0	0	0	0	1	1	1	0	0	0	0	1	1	0	1	1	1	0	1	0	0	0	1	0	0	0	0	1	0	1	0	1	0	0	1
WUSa_PWID_W181	W181	PRJNA694991	SAMN17592580	IDU-BSI	1	29	8	MLST8/1181/1750	1						0	1	0	0	0	1	1	0	0	1	0	1	1	0	1	1	1	0	1	0	0	0	1	0	0	0	1	1	0	1	0	1	1	0	1
WUSa_PWID_W182	W182	PRJNA694991	SAMN17592581	IDU-BSI	1	184	97	MLST97	0	S	S	S	S	S	0	0	0	0	0	0	0	0	0	0	0	1	1	0	1	1	0	0	0	0	0	0	1	0	0	0	0	0	0	1	0	1	0	0	1
WUSa_PWID_W183	W183	PRJNA694991	SAMN17592582	IDU-BSI	0	29	8	MLST8/1181	1	R	R	R	S	S	0	1	0	0	0	1	1	0	0	1	0	1	1	0	1	1	1	0	1	0	0	0	1	0	0	0	1	1	0	1	0	1	1	0	1
WUSa_PWID_W184	W184	PRJNA694991	SAMN17592583	IDU-BSI	1	185	398	MLST398/4163	0	S	R	R	S	S	0	0	0	0	0	0	0	0	0	0	1	0	0	0	0	0	0	0	0	0	0	0	1	0	0	0	0	0	0	1	0	1	0	0	1
WUSa_PWID_W188	W188	PRJNA694991	SAMN17592584	IDU-BSI	1	186	8	MLST8/1181/1750	1						0	0	0	0	1	1	1	0	0	0	0	1	1	0	1	1	1	0	1	0	0	0	1	0	0	0	0	1	0	1	0	1	0	0	1
WUSa_PWID_W189	W189	PRJNA694991	SAMN17592585	IDU-BSI	1	187	8	MLST8/1181/1750	0	S	S	S	S	S	0	0	0	0	0	0	0	0	0	0	0	1	1	0	1	1	0	0	0	0	0	0	1	0	0	0	0	1	0	1	0	1	0	0	0
WUSa_PWID_W190	W190	PRJNA694991	SAMN17592586	IDU-BSI	1	188	20	MLST20	0	S	S	S	S	S	0	0	0	0	0	0	0	0	0	0	0	1	1	0	1	1	0	0	0	0	0	0	1	0	0	0	0	1	0	1	0	1	0	0	1
WUSa_PWID_W191	W191	PRJNA694991	SAMN17592587	IDU-BSI	1	189	398	MLST398/4163	0	S	R	R	S	S	1	0	0	1	0	0	0	0	0	0	1	0	1	0	1	1	0	0	0	0	0	0	1	0	0	0	0	0	0	1	0	1	0	0	1
WUSa_PWID_W192	W192	PRJNA694991	SAMN17592588	IDU-BSI	1	190	398	MLST398/4163	0	S	S	R	S	S	1	0	0	1	0	0	0	0	0	0	1	0	1	0	1	1	0	0	0	0	0	0	1	0	0	0	0	0	0	1	0	1	0	0	1
WUSa_PWID_W193	W193	PRJNA694991	SAMN17592589	IDU-BSI	1	191	8	MLST8/1181/1750	1	R	S	S	S	S	0	0	0	0	0	1	0	0	0	0	0	1	1	0	1	1	1	0	1	0	0	0	1	0	0	0	0	1	0	1	0	1	0	0	1
WUSa_PWID_W194	W194	PRJNA694991	SAMN17592590	IDU-BSI	1	192	8	MLST8/1181/1750	1	R	S	R	S	S	0	0	0	0	1	1	1	0	0	0	0	1	1	0	1	1	1	0	1	0	0	0	1	0	0	0	0	1	0	1	0	1	0	1	1
WUSa_PWID_W195	W195	PRJNA694991	SAMN17592591	IDU-BSI	1	193	8	MLST8/1181/1750	1	R	S	R	S	S	0	0	0	0	1	1	1	0	0	0	0	1	1	0	1	1	1	0	1	0	0	0	1	0	0	0	0	1	0	1	0	1	0	0	1
WUSa_PWID_W196	W196	PRJNA694991	SAMN17592592	IDU-BSI	1	194	8	MLST8/1181/1750	1	R	S	S	S	S	0	0	0	0	0	1	0	0	0	0	0	1	1	0	1	1	1	0	1	0	0	0	1	0	0	0	0	1	0	1	0	1	0	0	1
WUSa_PWID_W197	W197	PRJNA694991	SAMN17592593	IDU-BSI	1	195	8	MLST8/1181/1750	1	R	S	R	S	S	0	0	0	0	1	1	1	0	0	0	0	1	1	0	1	1	1	0	1	0	0	0	1	0	0	0	0	1	0	1	0	1	0	1	1
WUSa_PWID_W198	W198	PRJNA694991	SAMN17592594	IDU-BSI	1	196	8	MLST8/1181/1750	1	R	S	R	S	S	0	0	0	0	1	1	1	0	0	0	0	1	1	0	1	1	1	0	1	0	0	0	1	0	0	0	0	1	0	1	0	1	0	1	1
WUSa_PWID_W199	W199	PRJNA694991	SAMN17592595	IDU-BSI	1	197	8	MLST8/1181/1750	0	S	S	R	S	S	0	0	0	0	1	1	1	0	0	0	0	1	1	0	1	1	0	0	0	0	0	0	1	0	0	0	0	1	0	1	0	1	0	1	1
WUSa_PWID_W200	W200	PRJNA694991	SAMN17592596	IDU-BSI	1	198	121	MLST121	0	S	S	S	S	S	0	0	0	0	0	0	0	0	0	0	0	0	1	0	1	1	0	0	0	0	0	0	1	0	0	0	0	1	0	1	0	1	0	0	1
WUSa_PWID_W201	W201	PRJNA694991	SAMN17592597	IDU-BSI	1	199	398	MLST398/4163	0	S	R	R	S	S	1	0	0	1	0	0	0	0	0	0	1	0	1	0	1	1	0	0	0	0	0	0	1	0	0	0	0	0	0	1	0	1	0	0	1
WUSa_PWID_W202	W202	PRJNA694991	SAMN17592598	IDU-BSI	1	200	45	MLST45/256/536	0						0	0	0	0	0	0	0	0	0	0	0	0	1	0	1	1	0	0	0	0	0	0	1	0	0	0	0	0	0	1	0	1	0	0	1
WUSa_PWID_W203	W203	PRJNA694991	SAMN17592599	IDU-BSI	1	201	5	MLST5/840	1	R	R	R	S	S	0	1	1	0	0	0	0	1	0	0	0	1	0	0	0	0	1	1	1	0	0	0	1	0	0	0	1	1	0	1	0	1	0	0	1
a Susceptibility according to CLSI breakpoints, as reported by medical records. No data available if values are missing. R, resistant; I, intermediate; S, susceptible.
b Presence of gene in each genome. 1, identified; 0, not identified.
c Whether isolate is MRSA per clinical lab molecular tesing. 1, MRSA; 0, MSSA.
[truncated: 91 more columns]
